# Supplementary material for: Gene Expression Rhythms in the Mussel Mytilus galloprovincialis (Lam.) across an Annual Cycle
Source: PLoS One. 2011 May 5;6(5):e18904. doi: 10.1371/journal.pone.0018904 (PMC3088662; doi:10.1371/journal.pone.0018904)
Supplement: Dataset S1 — Additional information to Fig. 2 . Output of the Gene Ontology term based gene annotation processes carried out using the bioinformatic platform Blast2GO. (XLS) [file pone.0018904.s005.xls]

## Sheet: Expression plot matrix
Supplementary Dataset S1. Additional information to Fig. 2. This is a multi-tab excel file, 2 tabs.
Log2 relative expression levels (M values) of the 295 differentially expressed genes (DEGs) in at least one condition found across the annual cycle in female digestive gland invidividuals.
January was considered as the reference condition.
/ represents genes without an EMBL entry.
EMBL ID	February	March	April	May	June	July	August	September	October	November	December
AJ623426	0.795627	1.28294	0.890906	1.1884	0.779088	1.73271	2.53916	1.89502	3.84304	2.07804	-0.385543
AJ623522	0.858129	1.64627	1.26438	1.92818	1.10293	1.92724	2.30309	1.89952	2.83496	1.77062	0.104715
AJ625778	3.86726	3.06309	4.09808	5.47254	6.77226	5.88948	4.90306	1.85459	2.2963	-0.0843469	-0.1743
AJ625350	2.41104	2.45113	3.45872	5.41149	6.32716	4.85557	4.09489	2.22938	2.19368	-0.139424	-0.015671
AJ624990	1.38368	2.15111	2.49154	5.03921	5.89516	4.07583	3.77333	1.93394	2.0068	-0.118497	0.0188304
AJ624162	3.74181	2.82762	3.81484	5.15455	6.39085	5.3943	4.78193	1.39392	1.97685	-0.322601	-0.218715
AJ625569	3.19236	2.4016	3.09504	4.49598	5.84469	4.93326	3.84508	1.00256	1.74743	-0.275546	-0.164982
AJ623636	2.18106	2.8187	3.35187	5.8459	6.5251	4.4317	3.88359	2.04195	1.70516	-0.126701	0.0888631
AJ624759	0.722448	0.214039	0.568653	-0.0948071	0.304602	0.458717	0.130559	0.512	1.69961	0.923013	0.139565
AJ623739	3.53756	3.18824	3.44876	4.7111	6.13658	4.93806	4.29579	1.60174	1.6482	0.0643503	0.0921128
AJ624093	2.62027	2.67405	3.33167	4.51331	5.49823	4.50235	4.07829	1.6745	1.56399	-0.272344	-0.179891
AJ623772	1.58179	1.92126	2.30655	4.5695	5.63414	3.86736	3.45509	1.70531	1.5494	0.00150351	-0.0548935
AJ626069	0.56516	-0.0399808	0.0371595	0.424349	1.23237	1.67333	2.65426	0.455098	1.51896	-0.0134267	0.740441
AJ624770	0.827913	0.784084	0.819036	-0.375414	-0.311771	-0.571779	-0.722441	0.201736	1.27209	0.935002	0.113018
AJ624156	0.0425426	0.184003	0.318941	0.67089	0.690532	0.693581	0.370164	1.11792	1.26878	-0.0779917	0.190256
AJ516835	-0.0790497	0.23945	0.575119	0.188061	0.571818	-0.0151945	0.261734	0.729938	1.25623	-0.0954177	-0.0135998
AJ624775	0.190328	0.165205	0.379549	-0.00532588	0.319637	0.611948	0.150814	0.593518	1.10825	-0.00467279	0.272812
AJ624419	-0.0203131	0.192726	0.416523	0.0646131	0.768122	1.64095	0.443068	0.817416	1.0604	-0.230215	0.646365
AJ624922	0.175975	0.181566	0.398115	0.531306	0.573144	0.555416	1.5155	1.33205	1.01247	0.180728	0.336382
AJ624887	-0.593178	-0.418686	-0.276078	-0.310544	-0.178895	0.258515	0.362178	0.458348	0.942905	0.152416	-0.407322
AJ624418	-0.0667149	0.112943	0.288556	0.248533	0.0325003	-0.13125	0.431019	0.701441	0.909017	-0.543452	-0.00912844
AJ626273	0.0728552	0.241291	0.243112	0.371787	0.723576	0.541128	0.691407	0.804414	0.747717	0.149859	0.176466
AJ624022	-0.140693	-0.229934	-0.160775	-0.348781	-0.367607	-0.621996	-0.68215	-0.691891	-0.622781	0.103809	0.134439
AJ624144	-0.238165	-0.274906	-0.359777	-0.712204	-0.649222	-0.774189	-0.982433	-0.933382	-0.781275	0.420141	0.280398
AJ625866	-0.214932	-0.306602	-0.424753	-0.634784	-0.285823	-0.695652	-0.745697	-0.614587	-0.784566	0.190452	0.457731
AJ624878	-0.431767	-0.524351	-0.308722	-0.436898	-0.489005	-0.794004	-0.246242	-0.264228	-0.812477	-0.498663	-0.232978
AJ516663	-0.510891	-0.405175	-0.401698	-0.630439	-0.809609	-0.794774	-0.803154	-0.527168	-0.82639	0.217279	-0.261752
AJ516895	-0.266168	-0.201079	-0.225263	-0.489629	-1.10775	-1.23253	-1.06349	-0.964565	-0.850988	0.106668	0.128906
AJ623326	-0.0698178	0.160167	0.141744	-0.867103	-1.08828	-0.341911	-0.78196	-0.813785	-0.944306	-0.470294	0.118989
AJ625768	-0.173522	-0.250021	-0.283515	-0.058724	0.235237	0.258796	-0.55003	-0.528555	-0.995239	-0.727067	0.0393676
/	-0.437969	-0.394661	-0.335456	-1.04608	-0.346911	-0.690499	-0.929777	-0.939329	-1.00222	-0.280629	-0.436002
AJ624482	0.219645	0.714377	0.572745	-0.198332	-0.143655	0.0184923	-0.0104478	-0.703417	-1.02239	-0.974586	-1.02036
AJ516796	-0.248174	-0.268971	-0.293166	-0.151768	0.0141734	-0.186094	-0.606713	-0.957758	-1.10459	0.591704	1.18701
AJ625700	-0.158281	-0.359918	-0.48713	-0.376327	0.0103027	0.0913255	-0.675724	-0.552542	-1.12239	-0.883483	-0.152511
AJ516478	-0.159066	-0.262679	-0.309168	-0.438723	-0.622536	-0.894403	-0.855355	-1.06954	-1.18523	0.990464	1.3857
AJ516582	-0.610634	-0.491435	-0.771509	-0.801978	-0.927373	-1.11313	-1.10042	-0.925126	-1.24257	0.618694	0.531965
AJ623567	0.00890133	0.78843	0.366192	-0.965577	-0.13058	0.399231	-0.820494	-1.65995	-1.24664	0.0274048	0.235315
/	0.0563881	-0.27449	-0.447964	-0.493193	-0.762387	-0.65554	-0.440105	-0.852375	-1.26483	-0.296969	-0.0185795
AJ516379	0.473877	0.341513	0.222016	-0.540565	-0.75452	-0.429731	-1.29656	-1.6407	-1.27205	1.42171	1.42143
AJ625503	-0.828538	-0.762079	-1.14184	-1.04964	-0.974416	-1.16482	-1.01201	-1.04266	-1.27594	-0.900616	-0.852631
AJ516759	0.123286	-0.206459	-0.369523	-0.471332	-1.02789	-0.761301	-0.610008	-1.02398	-1.29743	-0.133635	-0.00417378
AJ625899	-0.437026	-0.133594	-0.253415	-1.78906	-1.36217	-1.17347	-1.8846	-1.79834	-1.36296	-0.190459	-0.48281
AJ623838	0.346137	0.0828174	0.0234109	0.436898	0.394251	-0.166105	-1.07377	-1.73488	-1.4127	-0.0440531	0.515792
AJ625949	0.150623	0.588118	0.33814	-0.0853777	-0.148641	-0.292275	-0.929279	-1.2007	-1.44859	-0.660556	-0.328767
AJ516851	-0.407023	-0.486519	-0.769401	-0.822863	-0.929646	-0.925703	-1.35884	-1.2703	-1.58612	0.0205229	0.212792
AJ516512	0.064078	-0.377652	-0.555343	-0.56347	-1.12063	-0.983195	-0.873897	-1.37124	-1.66816	-0.183157	0.0852135
AJ516482	-0.053654	-0.239877	-0.219495	-0.602016	-0.85473	-1.24452	-1.24614	-1.39558	-1.67574	0.986883	1.70707
AJ624341	-0.575596	-0.759161	-0.629908	-0.614217	-1.30063	-1.6243	-1.33641	-1.15815	-1.80647	-0.61903	0.203404
AY484747	-0.269116	-0.469728	-0.861774	-0.940596	-1.25912	-1.47111	-1.81482	-1.95973	-1.82059	1.03745	1.83224
AJ516347	0.180201	-0.123617	-0.344555	-0.891923	-1.28496	-1.28329	-1.61189	-1.70244	-1.83292	-0.0503345	-0.0258064
AJ623531	-0.657006	-0.379369	-0.110697	-1.25113	-1.42545	-1.4247	-2.10729	-1.00272	-1.86226	-0.540845	-0.641014
AJ516372	0.934249	0.733217	0.367029	-0.735543	-0.789409	0.428524	-1.02733	-1.52096	-2.0418	1.64198	1.80151
AJ623418	-1.28501	-0.556619	-0.353753	-2.05365	-1.85059	-4.08258	-2.45986	-0.827152	-2.12479	-1.60285	-0.340768
AJ516549	-0.962396	-1.10646	-1.4189	-1.98856	-1.99854	-2.19537	-2.28102	-1.88037	-2.15789	0.924186	0.932144
AY484747	-0.317706	-0.513844	-0.772793	-1.12633	-1.20562	-1.44388	-2.19856	-2.14134	-2.24533	1.20346	2.71594
AJ516720	-0.189629	-0.343033	-0.624019	-0.825807	-1.0107	-1.42334	-2.1919	-2.4118	-2.30143	0.347105	0.768011
AJ624295	-0.355526	-0.59363	-0.795778	-0.969617	-1.42274	-1.65129	-1.9237	-2.19912	-2.4924	0.388557	0.973805
AJ623981	-0.2971	-1.14821	-1.1805	-0.704183	-0.762419	-0.179305	0.405987	-0.423886	-2.67901	-1.29592	0.0929013
AJ516774	-0.293119	-0.460363	-0.838901	-1.43408	-1.63122	-1.96227	-2.74463	-3.03229	-3.40247	0.43957	1.34555
AJ516688	0.583241	1.09973	0.680941	1.21324	1.16375	0.802482	0.0324021	0.0128494	0.577103	1.69933	1.43633
AJ623623	0.81941	-0.39125	-0.2731	0.519192	0.199074	-0.24691	0.208226	-0.115975	0.277485	1.53614	2.05524
AJ623696	0.749108	0.218088	0.0809141	0.505633	1.08116	1.32715	0.685714	1.22399	0.425364	1.51845	0.405632
AJ623481	1.29081	1.53614	1.27138	1.14162	0.831277	1.18425	0.605652	-0.0823235	-0.227308	1.19285	0.800615
AJ624470	1.27072	1.87098	1.73429	1.46463	1.38469	1.7056	0.83216	1.08734	-0.237485	1.18943	1.24079
AJ516678	0.130432	0.406673	0.371418	-0.0140604	0.613821	1.29479	0.701552	0.58999	-0.0590035	1.18359	1.00383
AJ625568	0.315247	0.209937	-0.00858542	-0.292978	-0.303964	-0.258106	-0.476674	-0.623373	-0.639185	1.1201	1.03455
AJ625979	0.189656	-0.167557	-0.134194	0.130378	0.421852	0.403196	-0.388337	0.15655	0.38042	1.0942	0.290591
AJ625799	0.201974	0.0886887	0.0407181	0.164762	0.677663	0.758574	0.261938	0.891287	0.855012	1.09152	0.558915
AJ626012	0.186233	-0.215195	-0.289906	-0.337377	0.000877236	0.127493	-0.637203	0.014974	0.308521	1.06484	0.305083
AJ626105	0.172458	-0.24445	-0.211494	-0.108884	0.224198	0.0654725	-1.01177	-0.235523	0.000475692	1.06373	0.232508
AJ516465	0.764881	0.712123	0.957111	0.0845689	0.526111	0.63445	0.068024	0.276586	-0.0746827	1.04881	0.56696
AY484747	-0.0179712	-0.32522	-0.294419	-0.292503	0.164638	0.146671	-0.310382	0.152984	-0.00542042	1.03918	0.962248
AJ626097	0.280259	-0.340174	-0.414931	-0.104679	0.0123879	0.101874	-0.485876	0.195716	0.317507	1.01343	0.170311
AJ516886	-0.0499552	0.0108219	-0.290989	-0.350686	-0.440215	-0.429607	-0.752036	-0.767754	-0.501225	0.991033	0.920225
AJ516442	1.16808	1.10542	1.44014	0.478049	0.656917	0.784538	0.285935	0.498627	-0.395602	0.943648	0.447523
AJ623544	0.162016	0.651138	0.483272	-0.0831821	0.600426	1.09518	-0.076184	0.277285	-0.0074721	0.924635	0.51797
AJ516802	0.250098	0.369155	0.224465	-0.0914605	0.415047	0.352508	0.152614	0.426201	0.420991	0.876134	0.55932
AJ625806	0.101979	0.0950315	-0.0484443	0.0981839	0.49586	0.568436	0.170834	0.632162	0.52284	0.871319	0.322057
AJ516426	0.370018	0.297127	0.509986	-0.000865149	0.311169	0.255743	-0.0546903	0.231631	-0.00194688	0.816782	0.445024
AJ516541	0.045252	0.284036	0.300661	-0.170398	0.101045	0.0760735	-0.254514	-0.142827	-0.24447	0.806279	0.785726
AJ625142	0.429188	0.116966	0.110637	0.0395517	0.100112	0.328723	0.706244	0.412838	0.75581	0.728844	1.02288
AJ516483	0.524366	0.507777	0.74586	0.152463	0.16242	0.220915	-0.0353034	0.184171	-0.129171	0.696302	0.396274
AY484747	0.0934872	-0.0911199	0.0359	0.0548211	0.467849	0.452758	-0.188501	0.188177	0.261435	0.634725	0.542826
AJ624167	0.162958	-0.00845477	-0.130161	0.0115469	0.0527708	-0.110071	-0.0503972	-0.134266	0.046173	0.631764	0.673347
AJ625981	0.2442	0.211436	0.142102	-0.441365	-0.450351	0.0148518	0.0230109	-0.614085	-0.442822	-0.623765	-0.452251
AJ625788	-0.203265	-0.259579	-0.143167	-0.550603	-0.506369	-0.382676	-0.24337	0.10259	-0.37251	-0.767236	-0.386737
AJ625339	0.0736268	0.08344	-0.1744	-0.186177	-0.719529	-0.680522	-0.332712	-0.377373	-0.555069	-0.796138	-0.748978
AJ624675	-0.0720488	-0.0489282	-0.0278114	-0.387066	-0.729479	-0.956124	-0.891111	-0.664191	-0.712871	-0.903568	-1.00684
AJ624926	0.278139	-0.441355	0.0414921	-0.783703	-0.931321	-1.37459	-0.642106	-0.287852	0.044658	-1.05286	0.14408
AJ625304	-0.502098	-0.791079	-0.922659	-0.397599	-0.0680083	0.267883	-0.249723	0.620618	0.806456	-1.08999	-1.10243
AJ624437	-0.566913	-0.710807	-0.14352	-0.164736	-0.183897	-0.46412	-0.925481	0.330738	-0.844157	-1.26674	-0.047087
AJ624834	0.0206025	-0.167508	0.210412	-1.20369	-1.0903	-0.910031	-1.25601	-1.62573	-0.482789	-1.40089	-1.44758
AJ626029	-0.281126	-0.457783	-0.732772	-1.10096	-0.87538	-0.922031	-1.467	-0.431875	-0.768679	-1.91027	-3.05034
AJ516840	-0.178837	-0.562576	-0.915614	-1.11056	-1.31667	-1.25387	-1.3611	-1.6614	-1.60465	1.02734	1.70831
AJ516452	-0.0209101	-0.143092	-0.242323	0.611227	0.0911457	0.509894	-0.204438	-0.0716213	-0.122699	1.17982	1.48193
AJ624414	0.653171	0.736884	0.846927	0.358253	0.217265	0.268934	-0.604051	-0.700696	-0.0906021	0.73455	1.47565
AJ624888	-0.0468313	-0.0701005	-0.183617	-0.259103	-0.0887479	-0.138954	-0.41588	-0.452725	-0.785116	0.857487	1.37812
AJ624869	0.61963	0.42291	0.648433	0.658599	0.641671	-0.224112	-0.305898	-0.448535	1.01662	0.11122	1.32348
AJ624361	0.835456	0.679091	0.89394	0.257032	1.23678	1.66423	2.26448	-0.31837	1.33853	-0.168819	1.23131
AJ516652	1.18704	1.34283	1.56591	0.588267	0.74991	0.331151	0.777149	0.383371	0.633532	0.435113	1.03068
AJ624616	0.0511005	0.103431	0.114362	-0.23574	-0.0367362	0.0283505	-0.27108	-0.303209	-0.185884	0.505998	0.838649
AJ625091	-0.253113	-0.38647	-0.625208	-0.464336	-0.448201	-0.295834	-0.408835	-0.953311	-0.923883	0.521558	0.810773
AJ516704	0.0329628	0.0690448	-0.120615	-0.609995	-0.100521	0.128497	-0.530652	-0.301336	-0.245382	0.86589	0.776582
AJ625032	-0.268215	-0.336354	-0.256	-0.313967	0.151684	-0.438884	-0.398182	-0.236735	-0.0403673	0.494502	0.749194
AJ516474	0.317909	0.113962	0.573817	0.0417865	0.246407	0.527329	0.170201	0.338793	0.622739	0.747444	0.746974
AJ516878	-0.00880595	-0.0224441	-0.151465	-0.222474	-0.292358	-0.455071	-0.495713	-0.549514	-0.609392	0.288034	0.726758
AJ625862	-0.587735	-0.3378	-0.306457	1.02324	1.17471	0.999049	0.900868	1.11593	0.0560449	0.492874	0.708582
AJ624842	0.318864	0.304257	0.298299	0.447263	0.472457	0.533914	0.681791	0.66107	0.320106	0.44505	0.70586
AJ623937	-0.512282	-0.498527	-0.343224	-0.317116	0.325038	0.0339812	0.220032	0.477055	0.3969	0.189768	0.675435
AJ625432	0.108948	0.181481	0.25323	0.412661	0.150479	0.0482597	-0.479276	-0.0241579	-0.0683765	0.389079	0.670444
AJ516882	0.0404086	-0.00310272	-0.0321117	-0.0337618	0.0902159	-0.152753	-0.221408	-0.131	0.0257072	0.355339	0.659151
AJ625595	-0.273337	-0.243574	-0.201723	-0.268973	-0.203068	-0.593567	-0.578974	-0.607114	-0.520604	0.435083	0.620674
AJ623499	0.0214545	0.0758199	-0.0150601	0.205233	0.248145	0.0345552	0.183316	0.0922009	0.0203751	0.622416	0.611052
AJ516517	-0.105718	-0.0913335	-0.0184632	-0.238636	-0.266797	0.00532889	-0.299073	-0.114194	-0.103335	0.63659	0.601646
AJ624674	1.51275	0.890478	1.05751	0.481489	1.11673	1.19966	0.395363	-0.0777238	0.799301	0.192165	0.566955
AJ624625	-0.068851	-0.125776	-0.0670166	-0.203206	0.0772967	-0.0429628	0.038795	0.0324208	0.215718	0.289503	0.561087
AJ516400	0.179716	0.212925	0.127363	-0.373056	-0.573516	-0.434372	-0.549273	-0.526447	-0.772025	0.519316	0.539558
AJ624116	-0.0468652	0.128952	0.00925591	-0.10909	0.408537	0.265842	0.480345	0.440113	0.582542	0.46225	0.535612
AJ516500	0.0706016	0.0658848	-0.0306955	-0.266143	0.104122	0.0571688	-0.366474	-0.263312	-0.236186	0.514952	0.535039
/	-0.0417251	-0.0563702	-0.0639949	-0.153187	-0.0883195	-0.206067	-0.268078	-0.0266567	-0.0703203	0.172967	0.445903
AJ516428	-0.0949405	0.154508	-0.0430431	0.0133465	-0.147893	0.101556	0.0137812	0.325288	0.195634	0.430577	0.410889
AJ623547	-0.0487704	-0.136037	-0.209542	0.00120502	-0.221821	-0.440995	0.0932397	0.0691267	-0.438116	-0.434922	-0.410259
AJ516445	-1.0105	-1.01578	-0.982574	-0.990395	-0.926559	-1.05538	-0.919515	-0.796213	-0.674591	-0.571189	-0.635496
AJ625815	-0.0345999	-0.197252	-0.112959	0.00141484	-0.485124	-0.0920072	0.108078	0.287906	0.344727	-0.0444328	-0.662681
AJ623860	0.156243	0.0507082	-0.0804936	0.174132	-0.415182	-0.218022	0.472098	0.154293	0.0386539	-0.630673	-0.670496
AJ516665	0.101478	-0.0260111	0.355389	-0.0240819	-0.236174	-0.601908	-0.459147	-0.392321	-0.362985	-0.538829	-0.677551
AJ625995	0.12805	0.03582	-0.143737	-0.170835	-0.633697	-0.183253	0.00092207	0.00908719	-0.385228	-0.688031	-0.694221
AJ625972	-0.128082	0.125919	0.463263	-0.582708	-0.175718	-0.174733	-0.475409	0.0546618	0.787759	-0.355051	-0.716749
AJ624494	0.164613	0.203766	-0.191162	0.0220718	-0.240216	-0.365524	-0.643501	-0.403998	0.225214	-0.648632	-0.722753
AJ624678	0.178742	0.330684	0.32122	-0.289459	-0.091237	-0.0363703	-0.382121	-0.794549	-0.804366	-0.674152	-0.72746
AJ624733	-0.106959	0.00876366	-0.0435895	0.416826	0.557433	0.277519	-0.331993	-0.48675	-0.461521	-0.517934	-0.785947
AJ516617	0.398881	0.337316	0.560053	-0.0521283	-0.211606	-0.243751	-0.168936	-0.254721	0.252588	-0.321063	-0.828876
AJ625958	0.0212116	0.0583862	0.00870179	-0.656036	-0.933912	-0.711777	-0.61693	-0.465192	-0.0739294	-0.581702	-0.862759
AJ625094	-0.116419	-0.0842728	-0.191787	-0.330101	-0.617386	-1.00725	-1.04989	-0.822452	-0.964802	-0.80215	-0.885748
AJ625857	-0.00935097	-0.115331	-0.349778	-0.45143	-0.617613	-0.754969	-1.00574	-0.836514	-1.00824	-0.867581	-0.896648
AJ625794	-0.699534	-0.729392	-0.664649	-0.866113	-0.94986	-0.964652	-0.988654	-0.00562651	-0.461291	-0.300333	-0.942252
AJ625872	-0.249631	-0.4696	-0.288572	-0.348998	-0.422476	-0.188482	-0.0191964	0.429206	0.49476	-0.132321	-0.975952
AJ623315	-0.847281	-0.548763	-0.55624	0.475855	-0.58775	-1.05363	-0.681967	0.750987	1.15918	0.895233	-1.14387
AJ625893	-0.052704	-0.238633	-0.171599	-0.20295	-0.658029	-0.217125	0.0671835	1.01357	0.826069	-0.211593	-1.89116
AJ625914	-2.17885	-2.20666	-1.55198	-2.27779	-1.759	-1.78428	-1.67544	0.476116	1.1237	-0.0355092	-2.68445
AJ624637	2.36238	2.4766	3.28857	4.69705	5.15866	3.80697	3.26415	1.32198	1.20746	0.0963907	0.144918
AJ625051	2.19529	2.51749	2.73746	4.01533	5.37249	3.95544	3.6088	1.82922	1.26376	-0.526346	-0.0986387
/	2.16175	1.44607	2.27427	3.59876	4.91824	4.20016	3.39335	0.609744	1.36485	-0.273117	-0.18683
AJ623902	1.95893	1.37863	2.162	3.95422	4.35503	2.68023	1.98036	0.671035	0.540277	0.082481	0.0685304
AJ624432	1.78502	1.6467	1.13474	0.826862	0.242085	1.34087	0.977712	0.522863	0.815212	-0.0251156	0.560302
AJ625253	1.78354	2.37369	2.61746	3.92507	5.01636	3.74143	3.25439	1.31216	1.02131	-0.108975	-0.173605
AJ623632	1.62566	2.2484	2.27146	3.55677	4.90153	3.57159	2.93077	1.24843	0.910627	-0.049416	-0.0239284
AJ625734	1.5665	2.09983	2.482	5.03545	5.41627	3.52862	3.14928	1.47437	1.36345	-0.169369	-0.130479
AJ625276	1.55718	1.75239	2.17438	4.39378	4.93983	3.24983	2.92835	0.824263	0.745503	-0.445665	-0.312363
AJ625594	1.49049	0.739835	1.33748	2.61643	3.72614	2.96815	2.23643	-0.604001	0.562048	-0.942915	-0.258347
AJ623376	1.4615	1.6477	2.40806	3.9892	4.85753	3.24062	2.60151	0.867431	0.835251	0.156008	-0.16166
AJ624643	1.43125	0.637493	1.58866	2.77015	3.6116	2.94868	1.99372	-0.0732895	-0.326307	-0.561104	-0.306362
/	1.4263	1.56425	2.16452	3.60247	4.61183	3.24379	2.17698	0.863337	0.705324	-0.240885	-0.0859905
AJ625851	1.40501	0.791943	0.661863	-0.882829	0.356005	0.185696	0.383649	-0.946136	0.39982	-0.0655214	0.0905672
AJ626137	1.39673	1.97106	2.18917	4.55673	5.04726	3.2117	2.68279	1.16884	1.01609	-0.254496	-0.10327
AJ624501	1.36727	0.858097	2.14338	1.71116	-0.47485	-0.775296	0.300089	2.56915	1.06851	-1.04245	0.791858
AJ625582	1.35046	0.657032	0.832083	0.263568	1.34966	1.64232	0.34866	0.0105549	1.05328	-0.238857	0.389773
/	1.29608	0.383528	0.278906	1.14482	-0.362866	1.16348	2.74355	0.595699	1.21088	0.846562	0.984487
/	1.28058	0.0933673	0.245239	1.1352	-0.0105037	0.675551	2.1351	-0.193508	0.690852	0.325552	0.740923
/	1.11895	0.930633	0.655203	1.04948	0.18402	1.1145	1.75434	0.336214	0.477174	1.43402	0.893055
AJ516460	1.09271	1.09028	1.32438	0.621132	0.327216	0.242672	-0.000874529	0.185579	-0.422935	0.835974	0.499351
AJ624702	1.08645	0.758843	1.27368	0.777661	-0.430627	-0.526896	-0.169095	1.97318	0.842853	-0.408864	0.48819
AJ626279	1.08599	0.670149	1.13007	2.03579	2.79142	2.19561	1.39082	-0.167358	-0.360229	-0.285319	-0.21531
/	1.07885	1.09599	0.914691	0.526736	0.549422	-0.314175	0.0717119	0.263779	0.497195	-0.232456	0.150337
AJ623925	1.0099	0.714079	1.11776	2.31034	3.35797	2.73791	1.71095	0.628468	0.54458	0.107666	0.199808
AJ623546	0.982834	0.698182	0.739789	0.180807	0.636562	0.534845	0.27376	-0.426194	-0.336958	-0.123532	-0.364016
AJ624379	0.891645	0.682325	1.00181	-0.183407	-0.451826	-0.847873	-1.39084	-0.561644	-0.908354	-0.0167486	-0.0709159
AJ625919	0.87877	0.171998	0.437363	-0.491348	-0.379103	-0.261132	-0.602471	-0.986879	-0.53065	0.0417753	-0.10356
AJ516765	0.822986	1.04215	0.780387	-0.355242	1.02703	1.16721	-0.429229	-0.622142	-0.117417	-0.617135	-0.131645
AJ625847	0.760701	0.544886	0.718896	0.928087	1.15602	-0.307229	0.0174138	0.759891	-0.263344	0.574322	0.0663869
AJ624410	0.740904	0.207522	0.302527	-1.16715	0.199322	1.44389	-0.386856	-0.993222	-0.236171	-0.211827	0.434704
AJ516578	0.70597	0.61813	0.802693	0.86741	0.937308	0.675509	0.728477	0.582531	0.658055	-0.055318	0.0177289
AJ625580	0.702832	0.0304691	0.0995373	0.395349	0.357015	0.273338	-0.64107	0.100755	0.13127	0.761498	0.225982
AJ624593	0.662811	0.230695	0.404406	0.134821	0.307998	0.669603	0.800759	0.403119	0.0377996	-0.261934	-0.559542
AJ623603	0.655208	1.07354	0.932558	0.173874	0.386228	0.463653	0.0728254	-0.764155	-0.410489	-0.278741	-0.307891
AJ624509	0.650034	1.16058	0.914835	0.347236	0.614633	1.46546	0.93387	0.517294	0.452174	0.401512	0.280938
AJ625407	0.626808	0.537268	0.39325	0.409014	0.658409	0.722311	0.379764	-0.00476993	0.174904	-0.0803302	-0.0413585
AJ625903	0.552434	0.571107	0.488685	0.756855	0.950636	0.844868	0.190959	-0.176531	0.00714061	-0.193215	0.11202
AJ624894	0.539581	0.398009	0.552375	0.400266	-0.364147	-0.406499	0.421618	0.187703	0.126517	0.00147017	0.182153
AJ626199	0.53407	-0.0107189	-0.135973	0.127472	-0.101718	0.487918	1.00383	0.138245	0.343729	0.187241	0.162062
/	0.513293	0.335479	0.671263	-0.836402	-1.01527	-0.378696	-0.0367109	0.645312	-0.467992	0.185043	-0.264887
AJ516425	0.48197	0.522747	0.734905	0.263024	0.371345	0.145125	0.109356	0.294804	-0.265163	0.496373	0.263118
AJ625679	-0.350212	-0.246077	-0.369146	-0.363555	-0.256328	-0.44399	-0.158419	-0.16285	-0.227069	-0.148499	-0.139887
AJ623529	-0.481616	-0.163973	0.0432969	-0.0995942	-0.0161865	-0.0570823	-0.254967	0.0553732	0.315713	-0.45383	-0.0688891
AJ624761	-0.491217	-0.514595	-0.309249	0.0652838	0.211598	0.0228732	0.105136	0.223552	0.0969786	-0.323629	-0.287066
AJ626467	-0.520889	-0.279575	-0.399346	-0.492744	-0.333173	-0.42549	-1.00266	-0.589003	-0.167145	0.377613	0.16067
AJ626179	-0.523404	-0.375978	-0.4733	-0.621477	-0.589084	-0.646666	-0.476021	-0.311005	-0.449824	0.0444988	-0.0262655
AJ624353	-0.539329	0.198873	0.426135	0.201786	-0.23632	-0.303551	0.0888957	0.384051	0.0595494	-0.615246	-0.136321
AY484747	-0.56014	-0.181394	-0.125097	-0.22327	-0.632433	-1.00572	-1.11693	-0.509401	0.0915728	0.54803	0.277343
AJ516600	-0.567802	-0.374538	-0.492241	-0.832573	-0.715554	-0.561866	-0.858351	-0.595764	-0.645943	0.609102	-0.0225131
AJ624823	-0.68576	-0.55544	-0.483958	-0.402324	-0.243306	-0.369984	-0.546214	-0.52916	-0.69272	-0.415083	-0.285592
AJ625655	-0.702961	-0.125786	-0.0918859	-0.460207	-0.463867	-0.725955	-0.978316	-0.573547	0.22748	0.298521	0.072579
AJ623451	-0.712173	-0.584848	-0.27266	0.0478409	-0.164214	-0.404978	-0.809497	0.214412	-0.477938	0.0492468	0.362257
AJ624502	-0.716024	0.164208	0.156648	-1.53446	-1.45517	-1.11094	-0.116967	0.693786	0.953226	-0.614111	0.0528452
AY484747	-0.785892	-0.167938	-0.337865	-0.0183853	-0.0581653	-0.483705	-0.914854	-0.432031	0.025238	0.339156	-0.372606
AJ623532	-0.836843	-0.554885	-0.32976	-0.79609	-0.682883	-0.836057	-1.06127	0.0228999	-0.810236	-0.426594	0.355263
AJ516741	-0.892319	-0.526379	-0.607217	-0.872334	-1.10925	-0.854347	-1.00702	-0.611737	-0.203987	-0.961723	-0.422595
AJ624906	-0.927431	0.441339	-0.342563	-0.456931	-0.364665	-0.391805	-0.298897	-0.0517028	0.246678	0.176295	0.282346
AJ623482	-1.36026	-1.61068	-1.07938	-0.803393	-1.09045	-1.36469	-0.939217	-0.261149	-1.17634	-1.28527	-0.0780384
AY484747	-1.71594	-0.45477	-1.16454	-0.819398	-0.666824	-0.586263	0.0256036	0.224767	0.454207	-0.2403	-0.0913888
AJ624560	-2.29068	-2.0242	-2.04423	-1.53473	-1.39375	-1.23208	-1.08802	-0.954122	-0.72767	-0.872505	-0.416222
AJ623565	0.940587	1.7781	1.1442	1.18141	-0.110315	0.687212	-0.530355	0.439374	1.9814	1.45025	0.608493
AJ625130	1.04288	1.61093	2.0092	4.47768	5.35721	3.4232	3.19888	1.49685	1.4966	-0.456852	-0.0925956
AJ624465	0.192964	0.79043	0.687546	-0.515738	-0.0387538	-0.0331077	-0.227932	-0.899432	-0.668024	-0.564607	0.258577
/	0.359439	0.718919	0.533804	0.291927	0.427099	0.418623	0.433344	-0.217538	0.143754	-0.378527	-0.0535486
AJ624303	0.123504	0.716008	0.55316	-0.265743	-0.109198	0.178919	-0.250921	-0.686503	-0.346741	-0.42602	-0.418477
AJ624699	-0.420709	-0.974392	-0.201346	-0.205379	-0.139593	-0.630093	-0.966602	-0.28475	-0.409355	-0.72843	-0.561964
AJ624005	-0.203	-1.2547	-1.19418	-1.32338	-1.21756	-0.851615	-1.13376	-0.669571	-0.16211	-0.783101	-0.284142
AJ624382	0.300947	0.83126	1.03103	0.97941	0.522745	-0.0183581	0.162494	0.361271	0.423309	0.189966	-0.247273
AY484747	-0.43282	-0.436323	-1.00691	-0.852987	-0.0773866	-0.0330089	-0.171867	0.104406	0.21686	0.422497	0.104197
AJ625320	0.765529	1.01156	1.37105	3.721	4.43244	2.72979	2.23102	0.666424	0.54112	-0.756509	-0.501826
AJ623940	0.928577	1.16036	1.45696	3.59358	4.36555	2.87334	2.49617	0.553392	0.725	-0.406519	-0.0800497
/	0.507597	0.815297	1.22374	3.41858	4.16713	2.59463	2.02221	0.604318	0.460604	-0.638242	-0.264148
AJ625375	0.523477	0.616242	0.857773	2.70381	3.66105	2.21612	1.71941	0.250232	0.248354	-0.275706	-0.199811
AJ625500	0.435188	0.717458	0.835502	2.62353	3.20277	1.68186	1.23447	0.122326	0.14339	-0.64468	-0.386944
/	0.691141	1.06834	1.35357	2.60411	4.09628	2.85732	2.57526	0.945864	0.854004	-0.113409	-0.0896091
AJ623767	0.274095	0.274477	0.430642	2.02193	2.95581	1.81849	1.95777	0.601312	0.555073	-0.0474672	-0.0610103
AJ626363	0.471787	0.740722	0.854032	1.94993	2.88761	1.7719	1.04924	0.0733117	0.0147438	-0.293338	-0.344963
AJ625527	0.24559	0.322689	0.332373	1.91071	2.62912	1.50622	1.3046	0.213284	0.143142	-0.169517	0.014403
AJ625707	0.093922	0.124723	0.235699	1.89919	2.68706	1.49031	0.906667	-0.0169251	0.181106	-0.272609	-0.0815612
AJ625270	0.278195	0.574787	0.755907	1.53287	2.37145	1.77892	0.759084	-0.611205	-0.0929128	-0.493143	-0.441633
AJ626213	0.102401	0.139048	0.0433239	1.52695	2.07597	1.76046	0.813566	0.19617	0.0114634	-0.00161844	-0.117608
AJ625525	0.118929	0.375734	0.517661	1.52644	2.33763	1.60468	0.703577	-0.017553	0.0251733	-0.547541	-0.218076
AJ625269	0.277537	0.291174	0.698642	1.47473	2.11172	1.28172	0.739705	-0.41352	-0.397407	-0.516014	-0.527225
/	0.135649	0.32284	0.354299	1.36202	1.94631	1.05782	0.50535	-0.0787315	-0.113455	-0.247068	-0.254651
AJ626065	0.145631	0.463654	0.505436	1.28857	2.07728	1.25917	0.510458	-0.28697	-0.26002	-0.291446	-0.274056
AJ624522	0.235442	0.329367	0.614496	1.18881	1.85702	1.09711	0.395927	-0.21743	-0.363889	-0.514219	-0.314819
AJ625462	0.137123	0.227273	0.516417	1.12735	1.62975	0.785142	0.110927	-0.31455	-0.234264	0.239027	0.0492561
AJ625621	0.135659	-0.111245	0.142198	1.08111	2.17545	1.44045	0.769806	0.17844	0.135229	-0.453401	-0.166847
AJ626268	0.239385	0.274514	0.374733	0.959965	1.58799	0.865995	0.930998	0.794307	0.604268	0.0358167	0.246171
AJ624150	-0.292677	-0.290957	-0.313181	-1.10251	-1.02444	-0.980885	-0.964461	-0.520533	-0.483766	-0.508789	-0.190031
AJ623610	-0.026457	-0.417989	0.124582	-1.24103	-1.51138	-2.2094	-1.93672	-0.6231	0.241323	-0.860516	-0.417378
AJ623590	0.0205747	-0.26612	0.415448	-1.90819	0.00760026	-0.294519	-1.03427	-0.49347	-0.435038	-0.477041	0.974183
AJ516735	0.665965	-0.0354964	-0.187675	-1.98191	-1.21964	-0.351534	-1.01755	-0.537546	-0.134619	-0.0840162	0.451612
AJ624363	-0.756828	-0.405191	-0.207792	-2.06402	-1.63368	-1.22576	-0.552639	-0.0611749	0.12165	-0.692819	-0.31133
AJ624832	0.592432	0.696801	0.735242	1.25674	2.31091	1.19938	0.316201	-0.350587	-0.406285	-0.192822	0.0958595
AJ625361	0.368082	0.300207	0.489663	1.00226	1.9629	1.49641	0.785725	-0.355488	-0.323851	-0.39815	-0.172024
AJ626366	0.127845	0.418986	0.600641	1.25452	1.94822	1.20402	0.647804	-0.0831682	-0.280882	-0.573451	-0.416993
AJ625760	0.346646	0.273146	0.512	1.20046	1.8665	1.32942	0.616116	-0.335767	0.00977116	-0.0292344	-0.0925697
AJ625589	0.307798	0.226542	0.445819	1.14615	1.85129	1.15675	1.10907	0.567016	0.317044	0.160905	-0.156367
AJ626023	0.519761	0.410852	0.35457	0.44858	1.71311	2.35667	0.994731	2.17998	0.585901	0.552164	0.664564
AJ625322	0.150332	0.0873385	0.0457659	1.18434	1.69546	1.45284	0.63932	0.0442914	-0.150927	-0.247434	-0.240446
AJ625792	-0.359495	0.247609	0.114781	0.878299	1.51913	1.49581	0.864419	1.04451	0.0518303	0.159977	0.302175
AJ625176	0.12231	0.129762	-0.0502708	1.24734	1.51477	2.25114	0.605798	0.0201223	-0.325612	-0.106276	-0.13959
AJ625885	-0.0122923	0.193389	0.223303	0.697391	1.45765	0.833975	0.147636	-0.27873	-0.12187	0.0523461	-0.122903
AJ623606	0.282426	0.314911	0.306884	0.664797	1.40786	0.788149	0.00500446	-0.381749	-0.266012	-0.300216	-0.0520596
AJ625252	0.035788	0.123877	0.271898	0.74889	1.36826	0.975843	0.515857	0.205428	0.201036	0.0266389	0.0153866
AJ625642	-0.102321	0.118139	-0.00508484	0.635645	1.22675	1.14072	0.578036	0.398047	0.196177	0.253297	0.262443
AJ625294	0.135028	0.213021	0.281507	0.489445	1.11541	1.06538	0.376555	0.101024	0.202071	0.0632795	0.0355802
AJ625666	0.107173	0.141151	0.498258	0.673091	0.874123	0.502631	0.696453	0.65546	0.636142	0.0360716	0.196909
/	-0.0904823	0.0255299	-0.00915072	0.23388	0.762729	0.604735	-0.237602	-0.218047	-0.120052	0.173786	0.0072375
AJ623961	0.184019	-0.0611032	-0.255725	-0.480575	-0.874209	-0.473861	-0.235066	-0.495186	-0.0921169	-0.0757734	-0.00511753
AJ626187	0.261096	0.163001	0.0571378	-0.571593	-0.886404	-0.0707136	0.0385776	-0.264346	-0.33531	-0.13177	0.143079
AJ625839	0.204916	0.0667235	0.0389757	-0.529276	-0.897119	-0.301074	0.0130819	0.312833	0.123641	0.178029	-0.0805685
AJ625780	0.216097	0.0195451	-0.121851	-0.796546	-1.07789	-0.571629	-0.56911	-0.849591	-0.752592	-0.117058	0.116574
/	-0.195017	-0.122905	-0.136298	-0.1741	-1.25034	-0.56145	-0.176307	0.517572	0.247099	0.108108	0.0261637
AJ624125	-0.0571215	0.0140848	-0.239034	-0.219463	-1.25656	-0.637878	-0.25827	0.0869423	-0.125614	-0.076363	-0.147665
AJ624871	-0.165408	-0.197805	-0.0496045	-0.0243522	-1.3056	-0.395441	-0.0397634	0.649596	0.346574	-0.0787995	0.0777871
AJ625058	-0.251822	-0.297402	-0.197759	-0.164574	-1.46647	-0.762538	-0.212956	0.459086	0.0771627	-0.164163	-0.107404
AJ626387	0.232644	0.198276	0.0236592	0.660339	1.01782	1.91539	2.03797	0.355041	0.129699	-0.0171688	0.115841
AJ625256	0.78314	0.586421	0.76976	1.06488	1.3137	1.74977	2.18678	-0.0336889	1.16643	-0.575546	0.697574
AJ624381	0.278748	0.35588	0.954832	0.895862	1.12989	1.53994	0.551384	1.02202	0.948637	0.412872	0.273104
AJ625071	-0.496028	-0.262631	-0.29405	0.377463	1.2175	1.32148	1.08378	1.44064	0.602249	0.0487029	0.542207
/	0.00452017	0.0705871	0.286125	0.00449513	0.770892	1.14716	0.0356745	0.266757	0.527514	0.371706	0.374312
AJ624624	-0.0950903	0.21954	0.531783	0.265401	0.663281	1.13165	0.120505	0.448713	0.72499	-0.206612	0.430127
AJ623384	0.318627	-0.0324577	-0.190187	0.307097	0.724865	1.106	0.855357	-0.0620299	0.0574851	0.166502	-0.0311648
AJ516387	-0.248991	-0.198713	-0.216108	-0.202111	-0.380488	-0.726096	-0.422026	-0.167602	-0.425937	0.251561	0.201823
AJ625244	0.0196812	0.0957391	0.587761	-0.284903	-0.831907	-1.5475	-1.38689	-0.642801	-0.31865	-0.509513	-0.617769
AJ624087	0.0096859	1.53693	2.34984	1.61261	-1.01186	-3.05007	-0.533286	-0.424379	-0.253984	0.0359849	-0.0685024
AJ624131	0.735494	-0.150101	-0.287953	0.387422	-0.972789	1.14761	2.79159	-0.22824	0.927302	-0.0261516	0.460497
AJ625043	0.591398	-0.326785	-0.447158	0.390939	-0.540452	0.865174	2.59033	-0.123917	0.673831	-0.0363178	0.359868
AJ625892	0.590409	-0.407475	-0.44237	0.252063	0.054721	1.2716	2.43303	0.41556	0.513385	-0.00509523	0.214552
AJ624130	0.773866	-0.253017	-0.362165	0.179404	-0.568619	0.544683	1.7461	-0.437517	0.316125	-0.0798991	0.247174
AJ625243	0.403492	-0.143751	-0.276818	0.203251	-0.0517946	0.860414	1.46935	-0.301001	-0.0132377	-0.157741	-0.186265
AJ626230	0.10567	0.192471	0.490103	0.709355	0.427007	0.388613	1.40464	1.19109	0.658963	-0.137128	0.00368128
AJ625505	0.159227	0.134414	0.500495	0.641885	0.672133	0.498634	1.36922	1.00138	0.747478	-0.0501007	0.0608011
AJ624753	0.219882	-0.117793	-0.0854157	0.49218	0.0831292	0.82442	1.32826	-0.0595323	0.163941	-0.141287	-0.0360916
AJ624925	-0.00674909	0.039239	0.0460699	0.566828	0.512556	0.563684	1.29517	0.868066	0.449598	0.0265967	-0.222734
AJ624548	0.0337206	0.0142887	-0.0537915	0.203467	-0.0224485	0.532403	1.12388	0.287004	0.246617	-0.0418605	0.00391481
AJ626374	0.0955528	-0.1395	0.02112	0.254705	0.483862	0.522318	0.947966	0.416991	0.44403	-0.0622894	0.114257
AJ624454	-0.0694765	0.192225	0.0311004	0.359097	0.330525	0.396589	0.927081	0.627107	0.226634	-0.194222	0.0713601
AJ625894	0.255293	-0.0259832	-0.0561758	0.0866703	0.0607997	0.375307	0.92196	0.590752	0.335993	-0.139501	0.0725255
AJ623808	0.101675	0.131311	0.266294	0.447159	0.11837	0.0736111	0.918772	0.798333	0.512707	-0.291096	-0.133223
/	-0.00593555	-0.0328946	-0.0485942	-0.485371	-0.294239	-0.0961424	-0.8171	-0.389159	-0.348353	0.174681	0.0453929
AJ625688	0.0200116	-0.108216	-0.126826	-0.00821612	0.266088	0.11303	-1.00441	-0.546548	-0.169103	0.653815	0.165694
AJ626142	-0.463031	-0.269354	-0.335973	-0.430795	-0.25363	-0.672951	-1.23125	-0.805952	-0.431741	0.149743	-0.250828
AJ625545	-0.0868067	-0.326557	-0.397401	-0.706942	-0.854214	-1.09509	-1.23785	-1.42363	-0.718354	-0.560092	0.164678
/	-0.408928	-0.183673	-0.122261	-0.25774	-0.233031	-0.641767	-1.53872	-0.929205	-0.420701	0.568912	-0.03459
AJ624472	-0.206233	-0.301323	-0.536781	-0.629012	-0.643792	1.49784	1.30478	3.044	0.0912144	-0.0588621	-0.0062864
AJ625935	0.919297	0.737438	0.425509	0.600182	1.50625	1.29474	1.03084	2.63468	0.794343	0.813628	0.0506463
AJ624428	0.229405	0.119695	-0.034901	-0.00773436	-0.176115	0.773139	0.768045	2.11324	0.48258	-0.0864646	-0.0033407
AJ625292	0.362886	0.24088	0.578048	0.37137	-1.08517	-1.1962	-0.475734	1.34498	0.634358	-0.598316	0.27416
AJ623776	0.0370066	0.0147569	0.379234	-0.408876	0.116399	0.572902	0.606748	1.24341	0.478166	0.565551	-0.286302
AJ624426	-0.172061	0.0142919	-0.135592	0.117893	0.461646	0.597116	0.75593	0.986187	0.527447	-0.0287184	-0.0139413
AJ625832	-0.0451681	0.192987	0.105226	0.2367	0.515095	0.431264	0.739538	0.793003	0.617676	0.0535379	0.156266

## Sheet: Gene_Annotations
Supplementary Dataset S1. Additional information to Fig. 2. This is a multi-tab excel file, 2 tabs.
Output of the Gene Ontology term based gene annotation processes carried out using the bioinfotmatic platform Blast2GO.
Seq. Name	Seq. Description	Seq. Length	#Hits	min. eValue	mean Similarity	#GOs	GOs	Enzyme Codes	InterProScan
AJ623795	zygote arrest 1	350	20	19	61%	9	F:zinc ion binding; P:multicellular organismal development; F:chitin binding; F:receptor activity; F:transcription factor activity; C:nucleus; F:sequence-specific DNA binding; F:protein binding; F:nucleic acid binding		IPR001002; IPR001368; IPR001628; IPR001841; IPR002867; IPR003604
AJ626118	zinc finger swim domain containing protein 5	539	20	70	83%	5	F:RNA binding; P:RNA processing; F:ribonuclease III activity; F:zinc ion binding; F:endonuclease activity	EC:3.1.26.3	IPR003651
AJ624136	zinc finger ring finger 2	531	13	11	46%	4	C:endosome; P:ubiquitin cycle; F:zinc ion binding; F:protein binding		no IPS match
AJ623644	zinc finger proteinc3h type-like 2	461	20	37	82%	7	C:cytoplasm; P:regulation of mRNA stability; P:cell proliferation; F:transcription factor activity; C:nucleus; F:zinc ion binding; F:nucleic acid binding		IPR000571; IPR000571
AJ516467	zinc finger protein 228	534	20	65	66%	10	F:DNA binding; C:nucleus; F:zinc ion binding; P:regulation of transcription, DNA-dependent; F:nucleic acid binding; F:transcription regulator activity; P:regulation of transcription; F:protein binding; P:intracellular signaling cascade; C:intracellular		IPR000306; IPR001222; IPR001781; IPR001965; IPR002219; IPR003604; IPR003656; IPR007086; IPR007087; IPR015880
AJ625430	zinc finger e-box binding homeobox 2	534	20	6	51%	7	F:binding; P:transcription; P:developmental process; C:intracellular; F:zinc ion binding; F:nucleic acid binding; C:nucleus		IPR000118; IPR000315; IPR003604; IPR007087; IPR015880
AJ625676	zinc finger	529	8	5	42%	6	F:nucleic acid binding; C:nucleus; F:zinc ion binding; F:transcription regulator activity; P:regulation of transcription; C:intracellular		IPR001222; IPR003604; IPR007087; IPR015880
AJ516508	y-linked zinc finger protein 2	550	20	6	69%	4	F:metal ion binding; C:intracellular; P:regulation of transcription; F:zinc ion binding		IPR015880
AJ624813	x-ray repair complementing defective repair in chinese hamster cells 6	538	20	10	52%	4	C:protein complex; F:nucleic acid binding; P:double-strand break repair; C:nucleus		IPR003034
AJ624010	wiskott-aldrich syndrome-like	464	20	40	78%	15	C:cytoplasm; P:cell motion; P:protein complex assembly; F:small GTPase regulator activity; C:lamellipodium; P:response to bacterium; F:protein binding; P:actin nucleation; P:actin polymerization or depolymerization; C:nucleus; P:protein modification proce		IPR000203
AJ625482	williams beuren syndrome chromosome region 22	533	20	65	82%	3	C:nucleus; F:methyltransferase activity; P:metabolic process	EC:2.1.1	IPR013216
AJ516360	wap four-disulfide core domain 5 precursor	532	15	6	45%	6	F:porin activity; C:integral to membrane; F:serine-type endopeptidase inhibitor activity; C:outer membrane; F:zinc ion binding; F:peptidase inhibitor activity		IPR000058; IPR000737; IPR002172; IPR006150; IPR006212; IPR008197; IPR015874
AJ625169	voltage-dependent anion channel 3	437	0			3	C:mitochondrial outer membrane; P:anion transport; F:voltage-gated anion channel activity		IPR001925
AJ516818	vitelline membrane outer layer 1 homolog	550	19	9	47%	0			IPR005515
AJ625914	vitelline envelope zona pellucida domain 9	528	9	7	45%	2	F:structural molecule activity; C:viral capsid		no IPS match
AJ625872	vitelline envelope zona pellucida domain 7	550	20	13	53%	1	F:receptor activity		IPR001507; IPR001762
AJ625803	vitelline envelope zona pellucida domain 6	432	20	12	46%	0			IPR001507
AJ516619	vitelline coat lysin m7	532	20	21	58%	1	F:sugar binding		IPR001304
AJ516720	vitelline coat lysin m7	470	20	33	90%	1	F:sugar binding		IPR001304; IPR003006
AJ516774	vitelline coat lysin m7	550	20	75	99%	1	F:sugar binding		IPR001304
AJ516558	viral a-type inclusion	550	20	18	50%	1	F:hydrolase activity		no IPS match
AJ624754	viral a-type inclusion	536	20	13	49%	4	P:vesicle-mediated transport; P:cellular component organization; F:protein binding; C:cytoplasm		IPR002017
AJ516565	very low density lipoprotein receptor	552	20	19	53%	4	P:cellular process; F:binding; C:membrane; P:cell communication		IPR000884; IPR001774; IPR002172
AJ625253	variable surface lipoprotein vsp422-3	538	1	4	44%	0			no IPS match
AJ516900	variable region-containing chitin-binding protein 3	547	20	9	44%	5	C:extracellular region; C:integral to membrane; F:chitin binding; P:chitin metabolic process; F:serine-type endopeptidase inhibitor activity		IPR000877; IPR002049; IPR002557; IPR002895; IPR006212
AJ625139	vacuolar protein sorting 26 homolog b	553	20	87	91%	8	C:retromer complex; P:protein transport; C:cytosol; F:protein transporter activity; P:vacuolar transport; F:protein binding; P:retrograde transport, endosome to Golgi; P:transcription		IPR003618; IPR005377
AJ625554	uromodulin precursor	482	20	5	50%	8	C:extracellular space; C:cytoplasmic membrane-bounded vesicle; P:negative regulation of cell proliferation; C:extrinsic to membrane; F:calcium ion binding; C:integral to membrane; F:GPI anchor binding; P:cellular defense response		no IPS match
AJ626415	urease accessory protein f	476	16	18	49%	6	C:cytoplasmic membrane-bounded vesicle; P:nitrogen compound metabolic process; C:mitochondrion; F:nickel ion binding; F:DNA binding; P:DNA repair		IPR006642
AJ624082	upstream of nras	535	20	27	58%	3	P:biological_process; F:DNA binding; F:nucleic acid binding		IPR002059; IPR011129
AJ624533	upstream of nras	531	20	16	71%	4	C:mitochondrial inner membrane; F:nucleic acid binding; F:peroxidase activity; F:DNA binding	EC:1.11.1.7	IPR002059
AJ516485	upf0139 protein cgi-140	549	20	46	87%	1	C:integral to membrane		IPR005351
AJ625354	universal stress protein	533	20	12	50%	5	P:response to stress; C:plastid; F:nucleic acid binding; C:intracellular; F:zinc ion binding		IPR006015; IPR006016; IPR007087
AJ624863	uncoordinated family member (unc-89)	537	20	91	49%	4	P:protein metabolic process; P:multicellular organismal process; P:cellular process; F:protein serine/threonine kinase activity		IPR003598; IPR007110; IPR013098
AJ625152	uncoordinated family member (unc-89)	437	14	7	44%	2	C:cell; P:metabolic process		IPR003598; IPR003599; IPR007110; IPR000583
AJ623726	ubiquitinisoform cra_a	429	20	52	96%	1	P:protein modification process		IPR000626
AJ625700	ubiquitinisoform cra_a	532	20	86	99%	1	P:protein modification process		IPR000626
AJ624056	ubiquitin specific protease 52	433	20	42	74%	5	F:cysteine-type peptidase activity; P:nuclear-transcribed mRNA poly(A) tail shortening; P:nuclear-transcribed mRNA catabolic process, exonucleolytic; C:cytoplasm; F:3'-5'-exoribonuclease activity		no IPS match
AJ624454	ubiquitin a-52 residue ribosomal protein fusion product 1	457	20	63	97%	22	P:ATP-dependent proteolysis; P:axon guidance; P:ER-associated protein catabolic process; F:transcription regulator activity; P:positive regulation of transcription; F:protein binding; P:translation; P:regulation of transcription, DNA-dependent; P:regulati	EC:3.6.5.3	IPR000626; IPR001876; IPR001878; IPR001975
AJ516527	ubiquinol-cytochrome c reductase complex	245	12	5	61%	5	F:ubiquinol-cytochrome-c reductase activity; P:transport; P:mitochondrial electron transport, ubiquinol to cytochrome c; C:mitochondrial respiratory chain; C:mitochondrial envelope		IPR008027; PD027235 (PRODOM)
AJ624479	ubiquinol-cytochrome c reductase binding protein	494	20	19	68%	5	C:mitochondrial respiratory chain complex III; F:oxidoreductase activity; P:mitochondrial electron transport, ubiquinol to cytochrome c; P:electron transport; F:ubiquinol-cytochrome-c reductase activity		IPR003197
AJ623346	uba and wwe domain containing 1	441	20	14	61%	9	P:protein polyubiquitination; P:histone ubiquitination; F:DNA binding; F:ubiquitin-protein ligase activity; F:protein binding; C:intracellular part; F:transcription factor activity; C:nucleus; F:zinc ion binding	EC:6.3.2.19	IPR000967
AJ624539	u3 small nucleolarhomolog a	552	20	21	73%	7	P:developmental process; F:protein binding; P:cellular process; C:intracellular part; P:rRNA processing; C:small-subunit processome; F:zinc ion binding		IPR006709; IPR000058
AJ516474	tyra protein	543	20	27	55%	0			IPR006314
AJ625415	tyr3_caeeltyrosinase-like protein tyr-3 precursor	533	6	5	50%	0			no IPS match
AJ625441	typealphaisoform cra_a	426	20	8	51%	5	P:multicellular organismal process; C:cellular_component; P:cellular process; C:cytoplasm; P:phosphate transport		IPR008160; IPR008161
AJ516447	typealpha 2	504	20	6	53%	9	C:cytoplasm; P:cell-cell adhesion; F:protein binding, bridging; P:extracellular matrix organization; P:phosphate transport; C:basement membrane; P:epithelial cell proliferation; F:extracellular matrix structural constituent conferring tensile strength; C:		IPR001073
AJ624935	typealpha 2	420	20	5	52%	11	C:cytoplasm; P:cell-cell adhesion; F:protein binding, bridging; P:extracellular matrix organization; P:phosphate transport; C:basement membrane; P:epithelial cell proliferation; F:extracellular matrix structural constituent conferring tensile strength; C:		IPR001841; IPR001073
AJ623428	typealpha 1	343	18	6	59%	6	C:extracellular region; C:cytoplasm; F:chitin binding; P:cell adhesion; F:structural molecule activity; P:chitin metabolic process		IPR002035
AJ624195	typealpha 1	387	20	7	62%	5	F:extracellular matrix structural constituent; C:collagen; C:cytoplasm; P:cell adhesion; P:phosphate transport		IPR008160; IPR008161
AJ624607	typealpha 1	295	20	7	60%	4	F:protein binding; P:cell adhesion; F:structural molecule activity; C:collagen		IPR002035
AJ624628	typealpha 1	539	20	12	55%	3	C:collagen type XII; F:molecular_function; P:biological_process		IPR002035
AJ624704	typealpha 1	531	20	10	51%	1	C:extracellular region part		IPR002035; IPR002035
AJ625457	typealpha 1	538	20	27	53%	4	C:cellular_component; P:biological_process; F:extracellular matrix structural constituent; C:collagen		IPR000885
AJ624149	tumortranslationally-controlled 1	542	20	15	67%	2	C:cytoplasm; F:calcium ion binding		IPR001983
AJ624080	tumor protein p53 inducible protein 3	520	20	17	69%	2	P:induction of apoptosis by oxidative stress; F:molecular_function		IPR013149
AJ516643	tubulin-specific chaperone a	456	14	8	93%	8	C:cytoplasm; ; ; F:chaperone binding; P:post-chaperonin tubulin folding pathway; F:unfolded protein binding; C:microtubule; P:tubulin complex assembly		IPR004226
AJ625032	tubulin alpha-1 chain	538	20	70	100%	7	P:microtubule-based movement; C:protein complex; F:GTP binding; P:protein polymerization; F:structural molecule activity; F:GTPase activity; C:microtubule	EC:3.6.5.1; EC:3.6.5.2; EC:3.6.5.3; EC:3.6.5.4	IPR002452; IPR008280
AJ623937	tubulin alpha 1	155	20	13	74%	6	P:microtubule-based movement; F:GTP binding; C:tubulin complex; F:beta-tubulin binding; F:protein heterodimerization activity; F:structural molecule activity		IPR003008
AJ624491	trypsin-like proteinase	537	20	33	58%	3	F:serine-type endopeptidase activity; P:biological_process; P:proteolysis	EC:3.4.21	IPR001254; IPR001314
AJ624548	trypsin-like enzyme	534	20	13	47%	3	F:peptidase activity; F:serine-type endopeptidase activity; P:proteolysis		IPR001254
AJ623938	trove domainmember 2	309	20	16	71%	3	P:transcription from RNA polymerase III promoter; F:RNA binding; C:ribonucleoprotein complex		no IPS match
AJ624112	trove domainmember 2	503	20	11	61%	3	P:transcription from RNA polymerase III promoter; F:RNA binding; C:ribonucleoprotein complex		no IPS match
AJ625357	troponin i	529	20	17	72%	2	F:molecular_function; P:defense response		IPR003614; IPR001978
AJ625392	tropomyosin	535	20	49	94%	4	F:transcription factor activity; C:nucleus; F:sequence-specific DNA binding; F:protein dimerization activity		IPR000533; IPR000727; IPR002017; IPR004827
AJ624726	trna splicing endonuclease 2 homolog	540	20	20	68%	3	F:nuclease activity; C:cellular_component; P:RNA processing		IPR013256; IPR001849
AJ625521	tripartite motif-containing 56	531	20	11	46%	12	C:intracellular organelle; F:transcription regulator activity; P:regulation of transcription, DNA-dependent; F:protein binding; F:zinc ion binding; C:intracellular; F:transcription factor activity; C:nucleus; F:sequence-specific DNA binding; F:serine-type		IPR000058; IPR000306; IPR000315; IPR000433; IPR000679; IPR000877; IPR001138; IPR001841; IPR001965; IPR002219; IPR003615; IPR011017
AJ623687	tripartite motif-containing 45	288	3	4	59%	3	F:zinc ion binding; C:intracellular; F:nucleic acid binding		IPR000315; IPR007087
AJ624830	tripartite motif-containing 45	533	20	8	45%	10	F:hydrogen ion transporting ATP synthase activity, rotational mechanism; F:zinc ion binding; P:ATP synthesis coupled proton transport; F:protein binding; F:proton-transporting ATPase activity, rotational mechanism; C:proton-transporting two-sector ATPase		IPR000315; IPR000679; IPR001138
AJ516827	tripartite motif-containing 33	533	20	12	48%	5	F:binding; P:biological_process; C:intracellular; F:zinc ion binding; F:nucleic acid binding		IPR000315; IPR007087; IPR013993; IPR015880
AJ623727	trf1-interacting ankyrin-related adp-ribose polymerase	424	20	58	83%	5	F:protein binding; F:NAD+ ADP-ribosyltransferase activity; P:telomere maintenance via telomerase; P:protein amino acid ADP-ribosylation; C:nucleus	EC:2.4.2.30	IPR002110; IPR002110; IPR002110
AJ626420	trefoil factor 2	451	20	18	56%	2	P:multicellular organismal process; P:defense response		IPR000519; IPR000637
AJ516896	trap-c2 extracellular protein	486	20	18	45%	8	C:membrane; C:extracellular space; F:growth factor activity; P:multicellular organismal development; P:cell adhesion; C:proteinaceous extracellular matrix; P:cell differentiation; F:zinc ion binding		IPR000884; IPR011016
AJ624522	transmembraneserine 2	505	20	9	48%	3	F:serine-type endopeptidase activity; C:membrane; P:proteolysis	EC:3.4.21	IPR001254
AJ516594	transmembrane protein 32	542	13	5	72%	2	C:integral to membrane; C:endoplasmic reticulum		no IPS match
AJ623756	transmembrane emp24 protein transport domain containing 7	372	20	39	75%	5	F:protein transmembrane transporter activity; P:intracellular protein transport; C:membrane; P:transport; C:integral to membrane		IPR000348; IPR009038
AJ624650	transmembrane and coiled-coil domains 4	532	20	16	51%	1	C:integral to membrane		no IPS match
AJ625592	translokin isoform 3	532	20	16	65%	12	P:fibroblast growth factor receptor signaling pathway; C:Golgi apparatus; P:protein import into nucleus, translocation; C:centrosome; P:spermatid development; C:nucleus; F:protein homodimerization activity; F:fibroblast growth factor binding; C:microtubul		IPR004827; IPR010597
AJ623675	translin	292	20	22	87%	6	C:cytoplasm; C:nucleus; F:DNA binding; F:protein binding; F:mRNA binding; P:DNA recombination		IPR002848; IPR002848
AJ623769	translin	295	20	29	88%	6	F:RNA binding; C:cytoplasm; C:nucleus; F:DNA binding; F:protein binding; P:DNA recombination		IPR002848
AJ624761	translationally controlled tumor protein	530	3	4	73%	2	C:cytoplasm; F:calcium ion binding		no IPS match
AJ516583	transglutaminasee polypeptide	550	20	44	62%	7	F:metal ion binding; F:transferase activity, transferring acyl groups; F:guanyl nucleotide binding; P:protein metabolic process; P:cell differentiation; C:intracellular part; P:epidermis morphogenesis		IPR002931
AJ623707	transducer of1a	413	20	13	65%	5	P:SMAD protein nuclear translocation; P:negative regulation of BMP signaling pathway; P:negative regulation of osteoblast differentiation; F:SMAD binding; F:transcription corepressor activity		IPR002087
AJ623779	transcription factor rel 1	393	2	7	63%	3	F:transcription factor activity; C:nucleus; P:regulation of transcription, DNA-dependent		no IPS match
AJ624700	tpr repeat	360	13	6	56%	7	F:nucleic acid binding; F:ubiquitin-protein ligase activity; P:ubiquitin cycle; F:zinc ion binding; F:protein binding; C:cytoplasm; P:phosphate transport		IPR008160
AJ625862	tmsb4x protein	464	20	13	90%	8	C:cytoskeleton; P:regulation of cell migration; F:actin binding; P:sequestering of actin monomers; C:nucleus; C:cytosol; C:cytoplasm; P:cytoskeleton organization		IPR001152
AJ626397	titin	554	20	8	48%	7	P:cellular process; F:binding; C:sarcomere; F:transcription factor activity; C:nucleus; F:sequence-specific DNA binding; P:regulation of transcription		IPR003598; IPR003599; IPR003657; IPR006586; IPR007110; IPR013098
AJ516630	tip120 protein	513	20	59	80%	8	P:cell differentiation; F:transcription activator activity; F:protein binding; P:protein ubiquitination; C:nucleus; P:regulation of transcription, DNA-dependent; C:ubiquitin ligase complex; P:negative regulation of catalytic activity		no IPS match
AJ626357	tho complex 5	535	20	31	67%	2	F:protein binding; P:negative regulation of macrophage differentiation		no IPS match
AJ623801	thioredoxin-like 5	263	20	23	71%	3	F:thiol-disulfide exchange intermediate activity; F:electron carrier activity; P:electron transport		IPR010357
AJ516433	tetratricopeptide repeat domain 25	503	20	44	73%	3	C:cytoplasm; P:metabolic process; F:transferase activity		IPR001440; IPR007330; IPR013026; IPR001917
AJ516489	testis-specific serine kinase 4	539	20	52	70%	7	P:spermatogenesis; P:protein amino acid phosphorylation; F:ATP binding; F:magnesium ion binding; F:protein serine/threonine kinase activity; F:protein kinase activity; F:protein tyrosine kinase activity		IPR000719; IPR001245; IPR002290; IPR008271
AJ624427	testis specific gene a2	541	0			0			IPR003409
AJ625516	testicular haploid expressed gene	488	7	11	55%	4	C:cytoplasm; P:chaperone-mediated protein complex assembly; P:spermatogenesis; F:protein binding		IPR006623
AJ624004	tenascin r	534	20	32	66%	7	C:extracellular space; P:axon guidance; P:cell adhesion; C:cell part; F:molecular_function; F:receptor binding; P:signal transduction		IPR002181
AJ625616	tbc1 domainmember 25	537	20	34	61%	1	F:transaminase activity		IPR000270
AJ623498	tao kinase 1	530	20	21	78%	5	P:cell cycle; P:protein amino acid phosphorylation; F:ATP binding; F:protein serine/threonine kinase activity; P:cell division		no IPS match
AJ625058	t-cell lymphoma invasion and metastasis 1	539	20	33	62%	8	P:small GTPase mediated signal transduction; P:regulation of axonogenesis; C:synapse; F:guanyl-nucleotide exchange factor activity; P:actin cytoskeleton organization; F:protein binding; P:regulation of synapse structure and activity; C:cell part		IPR001849
AJ624232	subfamilymember 15	533	20	35	74%	6	P:nematode larval development; P:embryonic development ending in birth or egg hatching; F:protein binding; C:membrane; P:protein transport; F:heat shock protein binding		IPR001623; IPR015909
AJ624019	subfamilymember 13	398	20	24	83%	7	F:aminoacyl-tRNA ligase activity; P:protein folding; F:heat shock protein binding; F:ATP binding; F:unfolded protein binding; P:tRNA aminoacylation for protein translation; P:receptor-mediated endocytosis		IPR003169
AJ626391	stromal antigen 2	296	20	17	83%	6	P:meiosis; P:mitosis; F:binding; C:nucleus; P:chromosome segregation; P:cell division		no IPS match
AJ625707	spore coat protein x	531	6	5	57%	0			IPR000118
AJ623595	spondinextracellular matrix protein	430	20	5	56%	5	C:extracellular space; F:growth factor activity; P:multicellular organismal development; P:cell adhesion; C:proteinaceous extracellular matrix		IPR000884
AJ625143	spondinextracellular matrix protein	538	20	23	40%	6	C:integral to membrane; F:growth factor activity; P:multicellular organismal development; P:cell adhesion; C:proteinaceous extracellular matrix; P:cell differentiation		IPR000884
AJ625542	splicing factorsubunit 3	528	20	65	83%	6	F:RNA splicing factor activity, transesterification mechanism; C:spliceosome; F:zinc ion binding; P:nuclear mRNA splicing, via spliceosome; F:serine-type endopeptidase inhibitor activity; F:nucleic acid binding		IPR000215; IPR003034
AJ625034	spliceosome associated protein	539	20	43	75%	5	C:spliceosome; P:RNA splicing; F:protein binding; F:nucleic acid binding; C:intracellular		IPR001909; IPR013256
AJ625899	spi1_craviserine protease inhibitor cvsi-1 precursor	405	1	5	43%	2	F:serine-type endopeptidase inhibitor activity; C:extracellular space		IPR001762; IPR002049
AJ625420	sorting nexin 6	507	20	52	82%	12	C:cytoplasm; F:phosphoinositide binding; P:intracellular signaling cascade; P:negative regulation of transforming growth factor beta receptor signaling pathway; F:protein transporter activity; P:intracellular protein transport; ; P:negative regulation of		IPR001683
AJ624586	sorbin and sh3 domain containingpartial	488	20	20	66%	3	F:transporter activity; P:transport; C:integral to membrane		IPR007114; IPR011701; SSF103473 (SUPERFAMILY)
AJ625257	sonic hedgehog	440	20	7	49%	6	P:biological_process; P:proteolysis; P:cell communication; P:multicellular organismal development; F:peptidase activity; F:serine-type endopeptidase inhibitor activity		IPR001767; IPR003586; IPR000215
AJ625349	solute carrier family 6member 8	534	20	40	83%	9	C:integral to plasma membrane; P:neurotransmitter transport; F:creatine:sodium symporter activity; F:nucleic acid binding; P:creatine transport; F:sodium ion binding; P:sodium ion transport; F:neurotransmitter:sodium symporter activity; C:membrane		IPR000175
AJ625348	solute carrier family 16 (monocarboxylic acid transporters)member 12	532	20	12	62%	4	F:monocarboxylic acid transmembrane transporter activity; P:transport; C:integral to membrane; F:transporter activity		IPR007114; IPR011701
AJ625665	snf1-like kinase 2	401	20	32	71%	10	C:cytoplasm; P:regulation of insulin receptor signaling pathway; P:protein amino acid phosphorylation; P:protein kinase cascade; P:regulation of mitotic cell cycle; F:ATP binding; F:magnesium ion binding; C:nucleus; P:regulation of cell differentiation; F		IPR000449
AJ516441	smc hinge domain containing 1	512	13	49	72%	4	F:ATP binding; C:chromosome; P:chromosome organization; F:protein binding		no IPS match
AJ626179	small nuclear ribonucleoprotein sm d1	530	20	30	97%	12	C:cytoplasm; ; P:nematode larval development; C:small nucleolar ribonucleoprotein complex; F:RNA splicing factor activity, transesterification mechanism; C:spliceosome; F:protein binding; C:small nuclear ribonucleoprotein complex; P:growth; P:spliceosome		IPR001163; IPR006649; SM00364 (SMART)
AJ626329	small nuclear ribonucleoprotein sm d1	530	20	30	97%	12	C:cytoplasm; ; P:nematode larval development; C:small nucleolar ribonucleoprotein complex; F:RNA splicing factor activity, transesterification mechanism; C:spliceosome; F:protein binding; C:small nuclear ribonucleoprotein complex; P:growth; P:spliceosome		IPR001163; IPR006649; SM00364 (SMART)
AJ516799	small nuclear ribonucleoprotein polypeptide g	551	20	29	87%	8	C:small nucleolar ribonucleoprotein complex; F:RNA splicing factor activity, transesterification mechanism; C:spliceosome; F:protein binding; C:small nuclear ribonucleoprotein complex; P:spliceosome assembly; P:mRNA metabolic process; C:ribonucleoprotein		IPR001163; IPR006649
AJ516404	small nuclear ribonucleoprotein d3	511	20	19	91%	17	C:cytoplasm; P:neuron differentiation; P:nematode larval development; C:spliceosome; F:protein binding; P:embryonic development ending in birth or egg hatching; P:muscle organ development; C:small nuclear ribonucleoprotein complex; P:reproduction; P:growt		IPR001163; IPR006649; IPR000306; IPR001610
AJ625083	small nuclear ribonucleoprotein d2	536	20	51	94%	8	C:small nucleolar ribonucleoprotein complex; F:RNA splicing factor activity, transesterification mechanism; C:spliceosome; F:protein binding; C:small nuclear ribonucleoprotein complex; P:spliceosome assembly; P:mRNA metabolic process; C:ribonucleoprotein		IPR001163; IPR006649
AJ516537	small nuclear ribonucleoprotein b	369	20	18	93%	9	C:cytoplasm; F:DNA binding; C:small nucleolar ribonucleoprotein complex; C:spliceosome; F:RNA binding; F:protein binding; C:small nuclear ribonucleoprotein complex; P:nuclear mRNA splicing, via spliceosome; P:regulation of transcription, DNA-dependent		no IPS match
AJ624926	small heat shock protein p26	553	14	7	50%	3	P:protein folding; C:membrane; P:response to unfolded protein		IPR002068
AJ516844	small acidic protein	547	20	14	60%	3	C:cellular_component; F:molecular_function; P:biological_process		no IPS match
AJ623546	slit homolog 1	284	5	5	50%	8	C:extracellular space; P:axon guidance; F:calcium ion binding; F:receptor binding; P:brain development; P:establishment of nucleus localization; P:defense response; F:peptidase inhibitor activity		IPR001881; IPR002895; IPR003614; IPR006210; IPR008197; IPR013032
AJ624786	sjogrens syndrome scleroderma autoantigen 1	539	11	7	50%	3	P:cell division; P:mitosis; F:identical protein binding		IPR009563
AJ516349	sjchgc09127 protein	498	4	5	54%	0			IPR001452; IPR011511
AJ626233	sjchgc06762 protein	534	3	5	46%	6	F:copper ion binding; P:catecholamine metabolic process; C:membrane; F:dopamine beta-monooxygenase activity; P:peptide metabolic process; F:peptidylglycine monooxygenase activity		no IPS match
AJ624131	sjchgc01393 protein	382	8	16	77%	4	C:mitochondrion; F:transporter activity; F:binding; P:transport		IPR002345
AJ516800	signal sequencebeta	532	20	67	76%	6	F:receptor activity; C:extracellular space; F:signal sequence binding; P:cotranslational protein targeting to membrane; C:integral to membrane; C:endoplasmic reticulum		IPR008856
AJ516656	sialic acid acetylesterase	519	20	23	53%	5	C:lysosome; P:biological_process; C:extracellular space; F:sialate O-acetylesterase activity;		no IPS match
AJ626316	sestrin 3	529	20	59	79%	2	C:nucleus; P:cell cycle arrest		IPR006730
AJ623650	serpine1 mrna binding protein 1	529	20	5	53%	0			IPR006861; IPR006583
AJ625398	serologically defined colon cancer antigen 1	483	0			0			no IPS match
AJ625531	serine protease inhibitor-1l	538	20	36	44%	8	P:negative regulation of coagulation; F:serine-type endopeptidase inhibitor activity; F:peptidase activity; F:transcription factor activity; C:nucleus; F:zinc ion binding; C:intracellular; F:peptidase inhibitor activity		IPR000967; IPR001876; IPR002350; IPR003884; IPR008197; IPR011497
AJ626036	serine protease inhibitor-1l	548	20	47	46%	8	P:negative regulation of coagulation; F:serine-type endopeptidase inhibitor activity; F:peptidase activity; C:ubiquitin ligase complex; F:ubiquitin-protein ligase activity; P:protein ubiquitination; F:endonuclease activity; P:multicellular organismal deve		IPR002350; IPR003613; IPR003651; IPR003659; IPR011497
AJ625960	selenophosphate synthetase 1	535	20	34	87%	6	P:imaginal disc development; F:selenide, water dikinase activity; P:selenocysteine biosynthetic process; P:cell proliferation; F:selenium binding; F:ATP binding	EC:2.7.9.3	IPR011528; IPR010918
AJ625202	selenium binding protein 1	536	20	76	76%	2	F:selenium binding; P:electron transport		IPR000884; IPR002372; IPR008826
AJ624048	selectin l (lymphocyte adhesion molecule 1)	524	20	10	41%	1	C:membrane		IPR000436; IPR003410; IPR006150
AJ516784	sel1 domain protein repeat-containing protein	551	20	22	55%	3	F:binding; F:DNA binding; C:intracellular		IPR001801; IPR006597
AJ623813	sel1 domain containing protein rgd735029	250	0			0			IPR006597; IPR006597
AJ624068	secretory carrier membrane protein 1	533	20	30	61%	6	F:protein domain specific binding; C:synaptic vesicle membrane; P:exocytosis; C:integral to membrane; C:zymogen granule membrane; P:endocytosis		IPR006604
AJ625360	secreted nidogen domain protein	529	20	17	42%	3	F:calcium ion binding; P:cell-matrix adhesion; C:extracellular region		IPR000020; IPR000436; IPR000884; IPR006210; IPR013032
AJ626414	sec63 homolog	534	20	11	70%	8	F:receptor activity; C:microsome; P:protein folding; F:protein transporter activity; C:integral to membrane; C:nucleus; C:endoplasmic reticulum; P:protein targeting to membrane		no IPS match
AJ625236	sec61 gamma subunit	540	20	12	96%	11	P:vesicle-mediated transport; C:integral to endoplasmic reticulum membrane; P:protein targeting; P:oocyte growth; P:nematode larval development; C:translocon complex; F:P-P-bond-hydrolysis-driven protein transmembrane transporter activity; P:ovulation fro		IPR001901; IPR008158
AJ624368	scavenger receptor cysteine-richpartial	291	20	16	58%	4	C:integral to membrane; P:acute-phase response; F:scavenger receptor activity; C:membrane		IPR001190
AJ623579	sarcoplasmic calcium-binding protein	468	7	25	60%	1	F:calcium ion binding		IPR002048
AJ624162	sam domain-containing protein	284	1	4	48%	0			no IPS match
AJ624301	s2 ribosomal protein	508	20	68	92%	6	F:structural constituent of ribosome; F:RNA binding; C:small ribosomal subunit; P:translation; C:intracellular; C:ribosome	EC:3.6.5.3	IPR005324; IPR013810
AJ623615	rwd domain containing 4a	501	20	18	62%	1	P:biological_process		no IPS match
AJ623753	rwd domain containing 1	305	20	17	70%	1	F:protein binding		no IPS match
AJ626032	rna bindinghomolog 2	453	20	42	72%	16	P:positive regulation of oskar mRNA translation; F:mRNA 3'-UTR binding; F:microtubule binding; C:microtubule associated complex; P:germ cell migration; P:neuroblast division; P:bicoid mRNA localization; P:regulation of pole plasm oskar mRNA localization;		IPR001159
AJ516493	rna binding motif protein 8a	549	20	53	83%	13	C:cytoplasm; P:RNA splicing; F:mRNA binding; C:spliceosome; F:protein binding; P:nuclear-transcribed mRNA catabolic process, nonsense-mediated decay; P:mRNA transport; P:mRNA processing; F:nucleotide binding; F:nucleic acid binding; F:RNA binding; C:nucle		IPR000504; IPR003954; IPR008111
AJ625454	rna binding motif protein 17	537	20	50	66%	5	P:RNA splicing; F:RNA splicing factor activity, transesterification mechanism; C:spliceosome; F:nucleic acid binding; C:intracellular		IPR000467; IPR003954
AJ625355	ring finger protein 44	540	20	15	64%	5	F:binding; F:protein binding; F:zinc ion binding; F:calcium ion binding; P:intracellular signaling cascade		IPR001841; IPR001881; IPR002219; IPR011016; IPR002172
AJ516841	riken cdna d030070l09	548	20	30	70%	2	C:cellular_component; P:biological_process		IPR013272
AJ624898	ribosome associated membrane protein 4	495	20	23	87%	8	C:ribosome; P:protein folding; F:nucleic acid binding; F:structural constituent of ribosome; P:response to stress; P:proteolysis; C:endoplasmic reticulum; P:protein modification process		IPR003006; IPR010580
AJ625732	ribosomal proteinx-linked	503	20	83	90%	8	P:ribosome biogenesis; P:cell proliferation; F:structural constituent of ribosome; P:multicellular organismal development; ; ; P:translation; F:rRNA binding	EC:3.6.5.3	IPR005824; IPR013845
AJ624426	ribosomal protein sa	513	20	17	85%	6	F:receptor activity; F:structural constituent of ribosome; C:small ribosomal subunit; P:translation; C:intracellular; C:ribosome	EC:3.6.5.3	IPR001865
AJ623948	ribosomal protein s9	530	20	70	95%	8	F:structural constituent of ribosome; ; P:translation; F:rRNA binding; C:intracellular; C:ribonucleoprotein complex; F:RNA binding; C:small ribosomal subunit	EC:3.6.5.3	IPR001912; IPR002942; IPR005710
AJ624933	ribosomal protein s8	537	20	60	83%	6	P:ribosome biogenesis; F:structural constituent of ribosome; F:RNA binding; ; P:translation; C:intracellular	EC:3.6.5.3	IPR001047
AJ625366	ribosomal protein s7	482	20	58	91%	9	C:nucleolus; P:ribosome biogenesis; F:structural constituent of ribosome; F:RNA binding; F:protein binding; ; P:translation; C:intracellular; C:ribosome	EC:3.6.5.3	IPR000554
AJ624636	ribosomal protein s6	492	20	38	93%	7	F:nucleic acid binding; F:structural constituent of ribosome; ; P:translation; P:immune response; C:intracellular; C:ribosome	EC:3.6.5.3	IPR001377
AJ516873	ribosomal protein s5	551	20	87	95%	8	P:ribosome biogenesis; F:structural constituent of ribosome; F:RNA binding; ; P:translation; C:intracellular; C:ribosome; C:small ribosomal subunit	EC:3.6.5.3	IPR000235; IPR005716
AJ624300	ribosomal protein s4	539	20	53	90%	8	P:ribosome biogenesis; P:cell proliferation; F:structural constituent of ribosome; P:multicellular organismal development; ; ; P:translation; F:rRNA binding	EC:3.6.5.3	IPR005824; IPR005824; IPR013845
AJ626403	ribosomal protein s3a	515	20	73	88%	11	P:translational initiation; P:induction of apoptosis; F:structural constituent of ribosome; F:RNA binding; F:protein binding; ; C:nucleus; C:intracellular; C:ribosome; P:translation; P:metabolic process		IPR001593; IPR000583
AJ624779	ribosomal protein s3	477	20	65	93%	6	F:structural constituent of ribosome; F:RNA binding; ; P:translation; C:intracellular; C:ribosome	EC:3.6.5.3	IPR001351
AJ624271	ribosomal protein s28	320	20	19	97%	6	F:structural constituent of ribosome; F:RNA binding; ; P:translation; C:intracellular; C:ribosome	EC:3.6.5.3	IPR000289
AJ625324	ribosomal protein s27a	538	20	59	97%	7	C:ribosome; F:structural constituent of ribosome; C:nucleus; F:zinc ion binding; P:translation; P:protein modification process; C:intracellular	EC:3.6.5.3	IPR000626; IPR002867; IPR002906; PD002395 (PRODOM)
AJ626374	ribosomal protein s27-like	531	20	30	100%	9	C:ribosome; F:structural constituent of ribosome; F:zinc ion binding; P:translation; C:intracellular; F:nucleic acid binding; F:transcription regulator activity; P:regulation of transcription; C:nucleus	EC:3.6.5.3	IPR000592; IPR001222; IPR003616
AJ625495	ribosomal protein s27	531	20	32	97%	15	P:cell proliferation; F:structural constituent of ribosome; F:RNA binding; F:protein binding; ; P:signal transduction; F:zinc ion binding; P:translation; C:intracellular; C:ribosome; F:nucleic acid binding; F:transcription regulator activity; P:regulation	EC:3.6.5.3	IPR000592; IPR001222; IPR002867; IPR004160; IPR003616
AJ625548	ribosomal protein s26	343	20	15	91%	6	F:structural constituent of ribosome; F:RNA binding; ; P:translation; C:intracellular; C:ribosome	EC:3.6.5.3	IPR000892
AJ624871	ribosomal protein s25	512	20	26	75%	6	F:DNA binding; F:structural constituent of ribosome; ; C:nucleus; P:translation; P:regulation of transcription, DNA-dependent	EC:3.6.5.3	IPR004977
AJ625356	ribosomal protein s24	465	20	27	92%	8	P:ribosome biogenesis; F:structural constituent of ribosome; F:RNA binding; ; P:translation; F:nucleotide binding; C:intracellular; C:ribosome	EC:3.6.5.3	IPR001976; IPR006566; IPR013032
AJ626091	ribosomal protein s24	522	20	32	90%	5	C:ribosome; F:structural constituent of ribosome; P:translation; F:nucleotide binding; C:intracellular	EC:3.6.5.3	IPR001976; IPR013032
AJ623563	ribosomal protein s21	244	20	19	80%	8	P:cell proliferation; F:structural constituent of ribosome; F:RNA binding; ; P:translation; F:ribosome binding; C:intracellular; C:ribosome	EC:3.6.5.3	IPR001931
AJ624829	ribosomal protein s20	415	20	41	91%	8	F:structural constituent of ribosome; F:RNA binding; F:protein binding; ; P:translation; C:intracellular; C:ribosome; C:small ribosomal subunit	EC:3.6.5.3	IPR001848; IPR005729
AJ625317	ribosomal protein s20	468	20	38	97%	8	F:structural constituent of ribosome; F:RNA binding; F:protein binding; ; P:translation; C:intracellular; C:ribosome; C:small ribosomal subunit	EC:3.6.5.3	IPR001848; IPR005729
AJ625447	ribosomal protein s19	516	20	58	79%	12	P:translation; F:RNA binding; ; C:nucleolus; P:hemocyte development; F:structural constituent of ribosome; P:positive regulation of cell motion; P:erythrocyte differentiation; P:response to extracellular stimulus; F:protein binding; C:intracellular; C:rib	EC:3.6.5.3	IPR001266
AJ625342	ribosomal protein s18	468	20	59	94%	10	P:ribosome biogenesis; F:structural constituent of ribosome; ; P:translation; F:rRNA binding; F:hormone activity; C:extracellular region; F:RNA binding; C:intracellular; C:ribosome	EC:3.6.5.3	IPR000532; IPR001892
AJ625944	ribosomal protein s17	455	20	59	90%	7	F:structural constituent of ribosome; F:RNA binding; ; P:translation; F:zinc ion binding; C:intracellular; C:ribosome	EC:3.6.5.3	IPR011016; IPR001210
AJ516491	ribosomal protein s16	469	20	62	94%	7	P:ribosome biogenesis; F:nucleic acid binding; F:structural constituent of ribosome; ; P:translation; C:intracellular; C:ribosome	EC:3.6.5.3	IPR000754
AJ625934	ribosomal protein s15a	390	20	54	92%	7	F:structural constituent of ribosome; F:RNA binding; F:protein binding; ; P:translation; C:intracellular; C:ribosome	EC:3.6.5.3	IPR000630
AJ623665	ribosomal protein s15	463	20	61	91%	8	P:ribosome biogenesis; F:structural constituent of ribosome; F:protein binding; ; P:translation; C:intracellular; C:ribosome; C:small ribosomal subunit	EC:3.6.5.3	IPR002222; IPR005713
AJ623890	ribosomal protein s14	408	20	33	89%	9	P:translation; F:RNA binding; ; F:structural constituent of ribosome; P:maturation of SSU-rRNA; P:ribosomal small subunit assembly; P:negative regulation of transcription, DNA-dependent; C:intracellular; C:ribosome	EC:3.6.5.3	IPR001971
AJ625370	ribosomal protein s14	538	20	61	96%	9	P:translation; F:RNA binding; ; F:structural constituent of ribosome; P:maturation of SSU-rRNA; P:ribosomal small subunit assembly; P:negative regulation of transcription, DNA-dependent; C:intracellular; C:ribosome	EC:3.6.5.3	IPR001971
AJ624429	ribosomal protein s13	457	20	62	94%	9	F:structural constituent of ribosome; F:RNA binding; F:protein binding; ; P:translation; C:intracellular; C:ribosome; C:nucleus; P:multicellular organismal development	EC:3.6.5.3	IPR000589; IPR001523; IPR012606
AJ626437	ribosomal protein s12	520	20	61	90%	6	P:ribosome biogenesis; F:structural constituent of ribosome; ; P:translation; C:intracellular; C:ribosome	EC:3.6.5.3	IPR000530; IPR004038
AJ624086	ribosomal protein s11	457	20	52	91%	7	C:ribosome; F:structural constituent of ribosome; P:translation; F:rRNA binding; C:intracellular; P:metabolic process; F:oxidoreductase activity	EC:3.6.5.3	IPR000266; IPR002086
AJ625179	ribosomal protein s10	537	20	48	81%	3	F:structural constituent of ribosome; ; P:translation	EC:3.6.5.3	IPR005326
AJ624757	ribosomal protein p1	528	20	21	89%	6	F:nucleic acid binding; F:structural constituent of ribosome; ; P:translational elongation; C:intracellular; C:ribosome		IPR001813
AJ625204	ribosomal protein p0	180	20	16	78%	4	C:ribosome; P:ribosome biogenesis; F:structural constituent of ribosome; P:translational elongation		no IPS match
AJ516361	ribosomal protein l9	443	20	48	85%	7	; P:ribosome biogenesis; F:structural constituent of ribosome; F:RNA binding; P:translation; C:intracellular; C:ribosome	EC:3.6.5.3	IPR000702; IPR002359
AJ624698	ribosomal protein l8	421	20	49	94%	6	F:structural constituent of ribosome; P:translation; F:rRNA binding; ; C:intracellular; C:ribosome	EC:3.6.5.3	IPR002171
AJ624649	ribosomal protein l7a	538	20	61	86%	9	C:ribosome; F:structural constituent of ribosome; P:translation; P:ribosome biogenesis; C:intracellular; C:ribonucleoprotein complex; C:extracellular region; P:pathogenesis; P:regulation of vasoconstriction	EC:3.6.5.3	IPR001921; IPR004037; IPR004038; IPR001928
AJ624878	ribosomal protein l7	489	20	75	86%	14	F:mRNA binding; P:nematode larval development; F:transcription regulator activity; F:structural constituent of ribosome; P:embryonic development ending in birth or egg hatching; P:reproduction; F:cysteine-type endopeptidase activity; P:growth; P:proteolys	EC:3.4.22; EC:3.6.5.3	IPR000517; PIRSF002166 (PIR)
AJ625105	ribosomal protein l6	498	20	51	77%	7	F:structural constituent of ribosome; F:RNA binding; P:translation; ; P:regulation of transcription, DNA-dependent; C:intracellular; C:ribosome	EC:3.6.5.3	IPR000915; IPR005824
AJ623547	ribosomal protein l5	536	20	57	79%	10	F:5S rRNA binding; P:ribosome biogenesis; F:structural constituent of ribosome; F:protein binding; C:nucleus; P:translation; F:rRNA binding; ; C:intracellular; C:ribosome	EC:3.6.5.3	IPR005484; IPR005485
AJ625411	ribosomal protein l4	515	20	33	75%	8	F:oxidoreductase activity; F:structural constituent of ribosome; F:RNA binding; F:protein binding; P:translation; ; C:intracellular; C:ribosome	EC:3.6.5.3	IPR002136
AJ623317	ribosomal protein l38	320	20	16	96%	6	F:structural constituent of ribosome; F:RNA binding; P:translation; ; C:intracellular; C:ribosome	EC:3.6.5.3	IPR002675
AJ625383	ribosomal protein l37a	376	20	25	87%	8	P:ribosome biogenesis; F:nucleic acid binding; F:structural constituent of ribosome; F:zinc ion binding; P:translation; ; C:intracellular; C:ribosome	EC:3.6.5.3	IPR000433; IPR002674; IPR013237; IPR002674
AJ625805	ribosomal protein l37	226	20	18	87%	5	F:structural constituent of ribosome; F:zinc ion binding; P:translation; F:rRNA binding;	EC:3.6.5.3	no IPS match
AJ624125	ribosomal protein l36	150	20	15	87%	7	C:nucleolus; F:structural constituent of ribosome; P:brain development; P:translation; ; C:intracellular; C:ribosome	EC:3.6.5.3	IPR000509
AJ626463	ribosomal protein l35a	425	20	28	77%	6	F:structural constituent of ribosome; P:translation; ; F:tRNA binding; C:intracellular; C:ribosome	EC:3.6.5.3	IPR001780; IPR001780
AJ625874	ribosomal protein l35	220	20	20	88%	5	C:nucleolus; F:mRNA binding; F:structural constituent of ribosome; P:translation;	EC:3.6.5.3	no IPS match
AJ625993	ribosomal protein l34	334	20	38	78%	7	F:structural constituent of ribosome; P:translation; ; F:protein binding; F:zinc ion binding; C:intracellular; C:ribosome	EC:3.6.5.3	IPR001965; IPR008195
AJ625800	ribosomal protein l32	444	20	60	90%	8	F:structural constituent of ribosome; F:RNA binding; P:translation; ; F:DNA binding; C:nucleus; C:intracellular; C:ribosome	EC:3.6.5.3	IPR001005; IPR001515
AJ516855	ribosomal protein l31	277	20	28	98%	9	F:structural constituent of ribosome; F:RNA binding; P:translation; ; C:intracellular; C:ribosome; C:extracellular region; P:pathogenesis; P:regulation of vasoconstriction	EC:3.6.5.3	IPR000054; IPR001928
AJ624109	ribosomal protein l31	372	20	50	87%	6	F:nucleic acid binding; F:structural constituent of ribosome; P:translation; ; C:intracellular; C:ribosome	EC:3.6.5.3	IPR000054
AJ625834	ribosomal protein l30	439	20	55	90%	8	F:structural constituent of ribosome; F:RNA binding; P:translation; ; F:DNA binding; C:nucleus; C:intracellular; C:ribosome	EC:3.6.5.3	IPR001005; IPR000231; IPR004038
AJ625380	ribosomal protein l3	536	20	74	86%	4	C:ribosome; F:structural constituent of ribosome; P:translation; C:intracellular	EC:3.6.5.3	IPR000597
AJ516392	ribosomal protein l28	484	20	40	80%	7	P:ribosome biogenesis; F:structural constituent of ribosome; F:RNA binding; P:translation; ; C:intracellular; C:ribosome	EC:3.6.5.3	IPR002672
AJ625549	ribosomal protein l27a	463	20	22	79%	6	F:structural constituent of ribosome; F:RNA binding; P:translation; ; C:intracellular; C:ribosome	EC:3.6.5.3	IPR001196; IPR001196
AJ625928	ribosomal protein l27	486	20	47	88%	6	; P:ribosome biogenesis; F:structural constituent of ribosome; P:translation; C:intracellular; C:ribosome	EC:3.6.5.3	IPR001141; IPR005824
AJ625957	ribosomal protein l26	214	1	6	97%	3	F:structural constituent of ribosome; P:translation; C:large ribosomal subunit	EC:3.6.5.3	no IPS match
AJ624785	ribosomal protein l24	513	20	46	84%	4	C:ribosome; F:structural constituent of ribosome; P:translation; C:intracellular	EC:3.6.5.3	IPR000988; IPR011017
AJ516444	ribosomal protein l23a	529	20	60	89%	12	F:structural constituent of ribosome; P:translation; F:rRNA binding; ; F:nucleotide binding; F:RNA binding; C:intracellular; C:ribosome; F:translation initiation factor activity; P:regulation of translational initiation; F:structural molecule activity; C:	EC:3.6.5.3	IPR001014; IPR003307; IPR005633; IPR013025; IPR006187
AJ626199	ribosomal protein l23a	532	20	54	90%	12	F:structural constituent of ribosome; P:translation; F:rRNA binding; ; F:nucleotide binding; F:RNA binding; C:intracellular; C:ribosome; F:translation initiation factor activity; P:regulation of translational initiation; F:structural molecule activity; C:	EC:3.6.5.3	IPR001014; IPR003307; IPR005633; IPR013025; IPR006187
AJ625145	ribosomal protein l22	412	20	18	90%	8	F:heparin binding; P:ribosome biogenesis; F:structural constituent of ribosome; F:RNA binding; P:translation; ; C:intracellular; C:ribosome	EC:3.6.5.3	IPR002671
AJ625376	ribosomal protein l22	484	20	27	89%	8	F:heparin binding; P:ribosome biogenesis; F:structural constituent of ribosome; F:RNA binding; P:translation; ; C:intracellular; C:ribosome	EC:3.6.5.3	IPR002671
AJ624732	ribosomal protein l21	539	20	27	75%	3	C:ribosome; F:structural constituent of ribosome; P:translation	EC:3.6.5.3	no IPS match
AJ516414	ribosomal protein l19	533	20	44	92%	6	F:nucleic acid binding; F:structural constituent of ribosome; P:translation; ; C:intracellular; C:ribosome	EC:3.6.5.3	IPR000196; IPR013173
AJ624844	ribosomal protein l18a	298	20	29	87%	6	F:structural constituent of ribosome; F:RNA binding; P:translation; ; C:intracellular; C:ribosome	EC:3.6.5.3	IPR002670
AJ624394	ribosomal protein l18	537	20	21	86%	6	F:nucleic acid binding; F:structural constituent of ribosome; P:translation; ; C:intracellular; C:ribosome	EC:3.6.5.3	IPR000039
AJ624503	ribosomal protein l17	534	20	67	85%	5	F:structural constituent of ribosome; C:large ribosomal subunit; P:translation; C:intracellular; C:ribosome	EC:3.6.5.3	IPR001063; IPR005721
AJ624925	ribosomal protein l15	488	20	46	86%	4	C:ribosome; F:structural constituent of ribosome; P:translation; C:intracellular	EC:3.6.5.3	IPR006629; IPR000439
AJ624921	ribosomal protein l14	468	20	19	78%	6	F:structural constituent of ribosome; F:protein binding; P:translation; ; C:intracellular; C:ribosome	EC:3.6.5.3	IPR002784; IPR005824
AJ624488	ribosomal protein l13a	510	20	86	81%	5	F:structural constituent of ribosome; P:translation; C:large ribosomal subunit; C:intracellular; C:ribosome	EC:3.6.5.3	IPR005755; IPR005822
AJ626218	ribosomal protein l13	499	20	44	84%	7	P:ribosome biogenesis; F:structural constituent of ribosome; F:RNA binding; P:translation; ; C:intracellular; C:ribosome	EC:3.6.5.3	IPR001380
AJ626296	ribosomal protein l12e	428	20	15	84%	9	P:nematode larval development; F:structural constituent of ribosome; F:RNA binding; P:embryonic development ending in birth or egg hatching; P:reproduction; P:translation; ; C:intracellular; C:ribosome	EC:3.6.5.3	IPR000911
AJ624923	ribosomal protein l11	539	20	84	91%	6	F:structural constituent of ribosome; P:translation; F:rRNA binding; ; C:intracellular; C:ribosome	EC:3.6.5.3	IPR002132
AJ625528	ribosomal protein l10a	494	20	42	85%	5	C:ribosome; F:structural constituent of ribosome; P:translation; P:anatomical structure morphogenesis; C:intracellular	EC:3.6.5.3	IPR002143
AJ625604	ribosomal protein l10	533	20	45	89%	4	C:ribosome; F:structural constituent of ribosome; P:translation; C:intracellular	EC:3.6.5.3	IPR001197
AJ624478	ribophorin ii	452	20	23	71%	4	C:oligosaccharyltransferase complex; F:dolichyl-diphosphooligosaccharide-protein glycotransferase activity; P:protein amino acid N-linked glycosylation via asparagine; C:endoplasmic reticulum membrane	EC:2.4.1.119	IPR008814
AJ624333	rex2 protein	542	20	7	43%	7	P:regulation of transcription from RNA polymerase II promoter; F:transcription regulator activity; F:DNA binding; C:nucleus; F:zinc ion binding; F:nucleic acid binding; C:intracellular		IPR003656; IPR007087; IPR015880
AJ516767	retinal pigment epithelium-specific protein 65kda	546	20	12	46%	1	P:biological_process		no IPS match
AJ624172	remodeling and spacing factor 1 isoform 1	457	13	7	52%	3	F:zinc ion binding; F:protein binding; P:regulation of transcription, DNA-dependent		no IPS match
AJ624163	receptor of activated kinase c 1	380	20	48	93%	9	C:cytoplasm; F:receptor activity; P:protein localization; C:cell soma; C:heterotrimeric G-protein complex; F:receptor binding; P:activation of protein kinase C activity by G-protein coupled receptor protein signaling pathway; F:protein kinase C binding; F	EC:3.6.5.1; EC:3.6.5.2; EC:3.6.5.3; EC:3.6.5.4	IPR001680
AJ516639	rcd1 (required for cell differentiation) homolog 1	532	20	12	74%	4	P:cytokine-mediated signaling pathway; P:sex differentiation; F:protein binding; F:zinc ion binding		IPR007216; IPR001965
AJ624124	ras suppressor protein 1	319	2	4	48%	0			no IPS match
AJ624559	ran-binding protein	539	1	7	46%	2	C:intracellular; F:zinc ion binding		IPR001876; IPR001876
AJ624446	ral guanine nucleotide dissociation stimulator-like 1	295	20	19	77%	5	F:RAL GDP-dissociation stimulator activity; C:intracellular; F:Ral guanyl-nucleotide exchange factor activity; P:regulation of small GTPase mediated signal transduction; F:guanyl-nucleotide exchange factor activity		IPR000651
AJ625144	radixin	548	20	86	92%	16	P:cytoskeletal anchoring at plasma membrane; C:filopodium; P:apical protein localization; C:ruffle; C:adherens junction; P:barbed-end actin filament capping; P:microvillus assembly; F:actin binding; C:actin cytoskeleton; C:microvillus; F:structural molecu		IPR000299; IPR000798
AJ624749	radial spokehead-like 3	529	20	25	83%	5	C:cilium; F:ferric iron binding; P:cellular iron ion homeostasis; P:iron ion transport; F:zinc ion binding		IPR006564; IPR006802
AJ516879	radial spokehead-like 2	550	20	46	79%	0			IPR009290
AJ624971	quinolinate phosphoribosyltransferase	508	20	49	72%	11	C:cytoplasm; C:extracellular space; F:nicotinate-nucleotide diphosphorylase (carboxylating) activity; P:synaptic transmission; P:NAD biosynthetic process; P:generation of precursor metabolites and energy; F:protein tyrosine phosphatase activity; P:protein	EC:2.4.2.19	IPR000106; IPR002638; IPR000194
AJ625546	qm-like protein	455	20	63	87%	4	C:ribosome; F:structural constituent of ribosome; P:translation; C:intracellular	EC:3.6.5.3	IPR001197
AJ624848	pyruvate carboxylase	536	20	78	87%	10	F:carbamoyl-phosphate synthase activity; P:fatty acid biosynthetic process; F:pyruvate carboxylase activity; F:manganese ion binding; F:biotin binding; F:ATP binding; P:gluconeogenesis; C:mitochondrial matrix; P:response to cadmium ion; F:catalytic activi	EC:6.4.1.1	IPR000891; IPR003379
AJ624101	purinergic receptorligand-gated ion7	473	20	17	50%	4	P:transport; C:integral to membrane; P:regulation of bone remodeling; F:ion channel activity		no IPS match
AJ625230	pumilio 1	538	20	16	41%	1	F:RNA binding		no IPS match
AJ516829	psmd1 protein	491	20	55	87%	3	; C:proteasome regulatory particle; F:binding		IPR000024
AJ625806	protocadherin gamma subfamily9	529	20	17	47%	6	C:cell part; F:binding; F:calcium ion binding; P:homophilic cell adhesion; C:membrane; F:protein binding		IPR002126; IPR006644
AJ626261	protein phosphataseregulatorysubunit 3c	519	20	27	62%	4	P:DNA metabolic process; P:protein targeting; F:protein binding; P:glycogen biosynthetic process		IPR005036
AJ626263	protein phosphataseregulatorysubunit 16a	530	20	30	70%	2	F:protein binding; C:cytosol		IPR002110; IPR008893
AJ625417	protein o-mannosyltransferase	537	20	60	69%	3	F:dolichyl-phosphate-mannose-protein mannosyltransferase activity; C:integral to membrane; C:membrane	EC:2.4.1.109	IPR003608
AJ516746	protein fam18b	548	20	48	73%	2	C:membrane; C:integral to membrane		IPR006741; IPR008564
AJ624203	protein c4orf008 homolog	537	20	16	57%	0			no IPS match
AJ516436	protein c12orf4	533	20	13	79%	2	C:cellular_component; P:biological_process		no IPS match
AJ516664	proteasomebeta1	400	20	41	84%	6	C:proteasome core complex; F:protein binding; F:threonine-type endopeptidase activity; P:ubiquitin-dependent protein catabolic process; C:cytosol; F:endopeptidase activity	EC:3.4.25	IPR000243; IPR001353
AJ624144	proteasomebeta type 5	532	20	68	87%	8	P:response to oxidative stress; C:proteasome core complex; F:chymotrypsin activity; F:threonine-type endopeptidase activity; P:proteasomal ubiquitin-dependent protein catabolic process; C:cytosol; F:endopeptidase activity; P:ubiquitin-dependent protein ca	EC:3.4.21.1; EC:3.4.25	IPR000243; IPR001353
AJ625307	proteasomealpha type 5	535	20	59	90%	6	C:proteasome core complex; F:threonine-type endopeptidase activity; P:ubiquitin-dependent protein catabolic process; F:endopeptidase inhibitor activity; C:cytosol; F:endopeptidase activity	EC:3.4.25	IPR001353; IPR000426
AJ625261	proteasomealpha type 2	553	20	64	91%	6	C:proteasome core complex; F:threonine-type endopeptidase activity; P:ubiquitin-dependent protein catabolic process; F:endopeptidase inhibitor activity; C:cytosol; F:endopeptidase activity	EC:3.4.25	IPR000426; IPR001353
AJ624045	proteasome26snon-2	482	20	58	87%	9	; C:proteasome regulatory particle, base subcomplex; P:proteolysis; F:binding; F:enzyme regulator activity; F:endopeptidase activity; C:ubiquitin ligase complex; F:ubiquitin-protein ligase activity; P:protein ubiquitination		IPR002015; IPR003613
AJ624573	proteasome26snon-12	492	20	42	79%	3	C:cytosol; C:proteasome regulatory particle; P:proteasomal ubiquitin-dependent protein catabolic process		IPR000717
AJ516775	proteasome26snon-10	551	20	51	62%	4	C:proteasome core complex; C:proteasome regulatory particle; F:transcription factor activity; P:regulation of transcription, DNA-dependent		IPR002110
AJ625898	proteasome z subunit	533	20	35	68%	1	C:proteasome core complex		no IPS match
AJ624459	proteasome 26s non-atpase subunit 8	496	20	35	80%	3	C:cytosol; C:proteasome regulatory particle; P:proteolysis		IPR005062
AJ625769	proprotein convertase subtilisin kexin type 1	550	20	72	87%	7	C:extracellular space; F:oxidoreductase activity; P:cell-cell signaling; P:proteolysis; F:calcium ion binding; F:subtilase activity; F:proprotein convertase 1 activity	EC:3.4.21.93	IPR000209
AJ625793	proliferating cell nuclear antigen	528	20	42	86%	20	P:nucleotide-excision repair; C:cyclin-dependent protein kinase holoenzyme complex; C:nuclear lamina; P:mitotic spindle organization; F:MutLalpha complex binding; F:DNA polymerase processivity factor activity; P:response to bacterium; F:DNA binding; P:lea		IPR000730; IPR003596
AJ624645	prohibitin	537	20	52	90%	13	F:transcription activator activity; C:mitochondrial inner membrane; P:regulation of apoptosis; P:DNA replication; P:histone deacetylation; P:negative regulation of cell proliferation; F:protein binding; P:signal transduction; F:transcription repressor act		IPR000163; IPR001107
AJ516574	programmed cell death 11	540	20	13	52%	4	F:binding; P:RNA metabolic process; C:cytosol; F:RNA binding		IPR003029
AJ516625	prof1_strpu profilin	531	13	42	58%	4	F:actin binding; P:actin cytoskeleton organization; C:actin cytoskeleton; P:cytoskeleton organization		IPR002097
AJ516839	procollagen type iv alpha 5	550	20	5	63%	7	C:collagen type IV; C:extracellular space; C:cytoplasm; P:cell adhesion; F:extracellular matrix structural constituent conferring tensile strength; P:phosphate transport; F:protein binding		IPR008160; IPR008161
AJ624847	probable transport protein sec61 alpha subunit	537	20	45	96%	7	C:translocon complex; P:SRP-dependent cotranslational protein targeting to membrane, translocation; P:reproduction; P:cell death; C:integral to membrane; P:protein secretion; F:P-P-bond-hydrolysis-driven protein transmembrane transporter activity		no IPS match
AJ624376	probable biotin synthesis protein	527	3	24	52%	3	F:transferase activity; P:metabolic process; F:methyltransferase activity		IPR013216
AJ624689	prefoldin subunit 4	530	20	17	77%	6	C:cytosol; ; F:unfolded protein binding; F:chaperone binding; P:protein folding; C:prefoldin complex		IPR002777; IPR002777
AJ624226	precollagen d	449	0			2	C:cytoplasm; P:phosphate transport		IPR008160
AJ624927	porin precursor	428	3	5	37%	4	F:serine-type endopeptidase inhibitor activity; C:extracellular region; P:defense response; F:peptidase inhibitor activity		IPR000884; IPR004094; IPR006080; IPR006150; IPR008197; IPR015874
AJ624794	polynucleotide kinase 3-phosphatase	537	20	37	68%	16	P:response to radiation; P:nucleotide-excision repair, DNA damage removal; P:response to oxidative stress; F:ATP-dependent polydeoxyribonucleotide 5'-hydroxyl-kinase activity; P:nucleotide phosphorylation; F:nucleotide kinase activity; F:damaged DNA bindi	EC:2.7.1.78; EC:3.1.3.32	IPR013954
AJ623570	polybindingcytoplasmic 4 (inducible form)	320	20	37	70%	6	P:mRNA stabilization; F:protein self-association; C:polysome; F:poly(A) RNA binding; F:eukaryotic initiation factor 4G binding; F:nucleic acid binding		IPR000504
AJ626283	pol-like protein	534	20	15	53%	4	P:transposition, DNA-mediated; F:RNA binding; F:RNA-directed DNA polymerase activity; P:RNA-dependent DNA replication		IPR005135
AJ626273	pnn protein	409	20	8	52%	4	F:molecular_function; C:cell-cell junction; P:cell adhesion; C:nuclear part		IPR006787
AJ624320	plexin a	535	20	13	46%	2	P:axon guidance; F:molecular_function		IPR002909
AJ624303	pleiotrophin-like protein	551	20	14	48%	7	F:binding; P:cellular process; F:growth factor activity; F:transcription factor activity; C:nucleus; F:sequence-specific DNA binding; F:protein dimerization activity		IPR000762; IPR000884; IPR004827
AJ625439	piwi like homolog 1	537	20	53	87%	9	C:cytoplasm; P:spermatogenesis; C:nucleoplasm; P:germ-line stem cell maintenance; P:multicellular organismal development; F:single-stranded RNA binding; C:membrane; C:intracellular; F:zinc ion binding		IPR006604; IPR015880; IPR003165
AJ623525	piggybac transposable element derived 4	451	20	12	54%	0			no IPS match
AJ625198	phytanoyl-dioxygenase	533	20	45	54%	2	F:phytanoyl-CoA dioxygenase activity; F:oxidoreductase activity, acting on single donors with incorporation of molecular oxygen, incorporation of two atoms of oxygen		IPR008775
AJ624509	phospholipasegroup xiia	455	9	9	49%	11	C:Golgi apparatus; F:calcium-dependent phospholipase A2 activity; P:lipid catabolic process; P:phospholipid metabolic process; F:calcium ion binding; P:pathogenesis; C:extracellular region; C:endoplasmic reticulum; F:phospholipase A2 activity; F:nucleic a		IPR001211; IPR001878
AJ625525	phospholipasegroup iva (calcium-dependent)	530	20	50	72%	10	C:cytosol; C:integral to membrane; P:lipid catabolic process; P:icosanoid metabolic process; P:proteolysis; F:subtilase activity; F:phospholipase A2 activity; P:platelet activating factor biosynthetic process; F:phospholipase activity; P:phospholipid cata	EC:3.1.1.4	IPR002642
AJ625067	phospholipasebeta 1 (phosphoinositide-specific)	537	20	63	76%	16	C:cytosol; F:phosphoinositide phospholipase C activity; F:binding; P:oxygen and reactive oxygen species metabolic process; P:memory; P:learning; F:signal transducer activity; P:lipid catabolic process; P:phosphoinositide metabolic process; C:membrane frac	EC:3.1.4.11	IPR000909; IPR001192; IPR013841; IPR015359
AJ624238	phospholipase b	447	20	19	66%	3	F:hydrolase activity; P:lipid metabolic process; F:lipase activity		IPR001087; IPR008265
AJ624071	phosphogluconate dehydrogenase	445	20	15	93%	7	F:NADP or NADPH binding; F:3-hydroxyisobutyrate dehydrogenase activity; F:phosphogluconate 2-dehydrogenase activity; F:phosphogluconate dehydrogenase (decarboxylating) activity; P:valine metabolic process; P:pentose-phosphate shunt, oxidative branch; P:pe	EC:1.1.1.31; EC:1.1.1.43; EC:1.1.1.44	IPR006114
AJ626208	phosphatidylinositol-4-phosphate 5-typegamma	519	20	24	68%	6	P:phosphatidylinositol metabolic process; P:axonogenesis; F:1-phosphatidylinositol-4-phosphate 5-kinase activity; F:transporter activity; F:binding; P:transport	EC:2.7.1.68	IPR002345
AJ624513	phosphate cytidylyltransferaseethanolamine	533	20	67	70%	5	P:phosphatidylethanolamine biosynthetic process; F:ethanolamine-phosphate cytidylyltransferase activity; P:biosynthetic process; F:nucleotidyltransferase activity; F:catalytic activity	EC:2.7.7.14	IPR004820; IPR004821
AJ624560	phd finger protein 23b	462	6	7	46%	1	F:peptidase inhibitor activity		IPR008197
AJ624796	pescadillo homologcontaining brct domain	529	20	65	83%	6	C:nucleolus; P:cell proliferation; P:nucleolus organization; P:mitotic metaphase; P:anatomical structure morphogenesis; C:condensed chromosome		IPR010613
AJ623482	period clock protein	294	3	5	54%	1	C:extracellular region		IPR000083; IPR001007; IPR006210; IPR006552
AJ623698	peptidylprolyl isomerase	428	3	6	67%	3	C:endoplasmic reticulum; F:peptidyl-prolyl cis-trans isomerase activity; P:protein folding	EC:5.2.1.8	IPR002130; IPR002130
AJ516747	peptidylglycine--hydroxylating monooxygenase cg3832-isoform a	348	7	6	68%	6	F:copper ion binding; P:catecholamine metabolic process; C:membrane; F:dopamine beta-monooxygenase activity; P:peptide metabolic process; F:peptidylglycine monooxygenase activity		IPR014783
AJ625124	pellino 2	467	20	23	70%	8	P:immune response; P:Toll signaling pathway; C:membrane; P:defense response; C:cytosol; C:protein complex; F:kinase regulator activity; F:protein binding		IPR006800
AJ623718	pe_pgrs family protein	489	20	12	40%	5	C:integral to membrane; C:cytoplasm; C:proteinaceous extracellular matrix; F:structural molecule activity; P:phosphate transport		IPR008161
AJ624870	pdz and lim domain 4	537	20	15	59%	6	F:transcription coactivator activity; P:actin cytoskeleton organization; P:regulation of transcription; C:transcription factor complex; F:actinin binding; F:protein binding		IPR001478
AJ624289	parkinson disease 7 domain containing 1	530	20	23	70%	2	C:cellular_component; P:biological_process		no IPS match
AJ516353	park2 co-regulated	532	20	41	90%	3	C:cellular_component; F:molecular_function; P:biological_process		IPR006603
AJ624952	paramyosin	537	20	84	64%	12	C:striated muscle thick filament; C:myosin complex; P:striated muscle contraction; F:motor activity; F:protein binding; P:signal transduction; C:intracellular; F:transcription factor activity; C:nucleus; F:sequence-specific DNA binding; F:protein dimeriza		IPR000488; IPR002928; IPR003649; IPR004827; IPR006011
AJ624309	paps synthetase	539	20	80	83%	7	F:adenylylsulfate kinase activity; P:skeletal system development; F:ATP binding; P:sulfate assimilation; F:sulfate adenylyltransferase (ATP) activity; C:intracellular; F:serine-type endopeptidase inhibitor activity	EC:2.7.1.25; EC:2.7.7.4	IPR000737; IPR002650
AJ625541	pannexin 2	533	20	28	61%	1	C:gap junction		IPR000990
AJ516834	pancreatic lipase	544	20	33	57%	4	P:lipid metabolic process; P:intestinal cholesterol absorption; F:triacylglycerol lipase activity; F:catalytic activity	EC:3.1.1.3	IPR000734; IPR002331; IPR013818
AJ624834	p8 protein	491	16	11	67%	4	P:induction of apoptosis; P:cell growth; F:molecular_function; C:nucleus		no IPS match
AJ624062	p2x purinoceptor 7	532	20	16	50%	3	P:biological_process; C:cell part; F:sugar binding		IPR001762; IPR001304
AJ623653	p-granule associated novel protein family member (pan-1)	513	20	12	51%	3	P:biological_process; F:receptor activity; F:protein binding		IPR001611; IPR003591; SM00365 (SMART)
AJ624024	oxidative stress protein	449	4	4	54%	1	F:zinc ion binding		IPR000449
AJ624228	ovulatory protein-2 precursor	249	4	5	50%	1	F:peptidase inhibitor activity		IPR000237; IPR008197
AJ623459	ovochymase 1	360	20	11	57%	3	F:serine-type endopeptidase activity; P:cellular metabolic process; P:proteolysis	EC:3.4.21	IPR001254; IPR001254
AJ624599	otthump00000017000	536	20	14	46%	0			no IPS match
AJ623969	orotidine-5-phosphate decarboxylase	505	20	26	72%	6	F:carboxy-lyase activity; P:nucleobase, nucleoside, nucleotide and nucleic acid metabolic process; P:cellular biosynthetic process; F:transferase activity; F:orotidine-5'-phosphate decarboxylase activity; P:'de novo' pyrimidine base biosynthetic process	EC:4.1.1	IPR001754
AJ623732	optineurin	504	20	9	58%	9	P:Golgi to plasma membrane protein transport; P:Golgi organization; C:Golgi apparatus; P:protein targeting to Golgi; F:protein C-terminus binding; F:transcription factor activity; C:nucleus; F:sequence-specific DNA binding; F:protein dimerization activity		IPR004827; IPR005607
AJ625133	o-family 3	537	20	44	60%	4	F:transferase activity; P:rRNA modification; F:rRNA methyltransferase activity; F:O-methyltransferase activity		IPR001737; IPR002935; PIRSF005841 (PIR)
AJ625056	nup205 protein	538	20	11	53%	5	P:nucleocytoplasmic transport; C:integral to membrane; C:nucleus; C:extracellular region; P:defense response		IPR006080
AJ625583	nudix (nucleoside diphosphate linked moiety x)-type motif 2	535	20	40	68%	5	P:induction of apoptosis; P:nucleobase, nucleoside, nucleotide and nucleic acid metabolic process; F:bis(5'-nucleosyl)-tetraphosphatase (symmetrical) activity; F:bis(5'-nucleosyl)-tetraphosphatase (asymmetrical) activity; F:hydrolase activity	EC:3.6.1.41; EC:3.6.1.17	IPR000086; IPR003565
AJ625266	nucleosome assembly protein 1-like 1	437	20	33	76%	6	P:DNA replication; P:positive regulation of cell proliferation; C:chromatin assembly complex; P:nucleosome assembly; F:protein binding; C:nucleus		IPR002164; IPR006636
AJ624544	nucleoside-diphosphate-sugar epimerase	523	20	31	63%	4	P:cellular metabolic process; F:coenzyme binding; F:catalytic activity; C:nucleus		IPR003121
AJ626457	nucleoside diphosphate kinase	535	20	42	79%	8	P:GTP biosynthetic process; P:CTP biosynthetic process; F:nucleoside diphosphate kinase activity; P:UTP biosynthetic process; F:ATP binding; F:magnesium ion binding; P:pyrimidine ribonucleoside triphosphate biosynthetic process; P:intracellular signaling	EC:2.7.4.6	IPR001564; IPR012005; IPR001562
AJ626119	nucleolar protein 8	526	20	6	87%	6	C:nucleolus; P:positive regulation of cell growth; P:DNA replication; F:RNA binding; F:protein binding; F:nucleotide binding		no IPS match
AJ625111	nucleolar complex associated 4 homolog	538	20	60	76%	6	; F:snoRNA binding; C:small nucleolar ribonucleoprotein complex; F:protein binding; C:membrane attack complex; C:integral to membrane		IPR005612
AJ625178	nuclear receptor subfamilygroupmember 1	537	20	12	49%	7	F:receptor activity; F:DNA binding; P:transcription, DNA-dependent; F:transcription factor activity; F:steroid hormone receptor activity; C:nucleus; F:ligand-dependent nuclear receptor activity		IPR000536; IPR001723
AJ625438	nuclear pore complex-associated protein tpr	537	20	34	69%	4	C:nuclear envelope; F:molecular_function; C:intracellular; C:membrane		IPR000727; IPR003649; IPR006011
AJ624462	nuclear import 7 homolog	463	20	63	87%	4	F:RNA binding; C:nucleus; F:protein binding; P:ribosome biogenesis		IPR002478
AJ624264	nuclear dna-binding protein	511	20	33	75%	5	F:DNA binding; F:transcription corepressor activity; F:ligand-dependent nuclear receptor binding; C:transcriptional repressor complex; P:negative regulation of transcription		IPR011082
AJ625238	novel proteinvertebrate runt-related transcription factor 1 translocated1 (cyclin d-related)	532	20	54	76%	5	F:binding; C:cellular_component; P:biological_process; F:transcription factor activity; C:nucleus		IPR003894; IPR013289
AJ623975	novel proteinvertebrate gliacolin	399	5	5	51%	2	F:sugar binding; F:serine-type endopeptidase inhibitor activity		IPR002223; IPR001073
AJ625334	novel proteinvertebrate gliacolin	445	20	15	56%	4	C:cytoplasm; F:calcium ion binding; P:phosphate transport; F:sugar binding		IPR001073
AJ625252	novel proteinvertebrate flavoprotein oxidoreductase mical3	551	20	17	68%	6	P:cellular metabolic process; F:metal ion binding; F:oxidoreductase activity; F:Rab GTPase binding; F:zinc ion binding; F:protein binding		IPR001781; IPR001841; IPR001965; IPR000637
AJ623825	novel proteinvertebrate eukaryotic translation initiation factorsubunit 467kda	280	20	30	80%	2	F:translation initiation factor activity; P:cellular metabolic process		IPR000649
AJ516728	novel protein	469	20	26	54%	1	F:molecular_function		PD022278 (PRODOM)
AJ624672	nongradient byssal precursor	537	2	16	100%	2	P:phosphate transport; C:cytoplasm		no IPS match
AJ624576	nicotinamide nucleotide transhydrogenase	539	20	29	67%	11	F:NAD or NADH binding; P:tricarboxylic acid cycle; F:NAD(P)+ transhydrogenase (B-specific) activity; F:NADP or NADPH binding; C:mitochondrial respiratory chain; P:proton transport; P:electron transport; F:transcription factor activity; C:intracellular; F:	EC:1.6.1.1	IPR000485; IPR007886
AJ624090	neural precursor celldevelopmentally down-regulated 9	319	20	11	48%	4	P:cellular component organization; P:cell cycle; C:intracellular organelle; F:molecular_function		IPR001452
AJ516861	nel-like 2	551	20	16	45%	15	P:patterning of blood vessels; P:regulation of cell growth; P:cell adhesion; F:calcium ion binding; C:extracellular region; F:insulin-like growth factor binding; F:structural molecule activity; P:multicellular organismal development; F:nucleic acid bindin		IPR000083; IPR000867; IPR001007; IPR003659; IPR006552; IPR001222; IPR013090
AJ625418	nebulette	527	20	10	80%	6	C:cytoskeleton; F:structural constituent of muscle; F:actin binding; P:regulation of actin filament length; P:ion transport; F:zinc ion binding		IPR001452
AJ625132	nascent polypeptide-associated complex alpha polypeptide	533	20	45	82%	13	P:translation; C:myosin complex; P:regulation of transcription, DNA-dependent; F:DNA binding; F:ATP binding; F:motor activity; F:TATA-binding protein binding; C:nascent polypeptide-associated complex; F:transcription coactivator activity; P:protein transp	EC:3.6.5.3	IPR000449; IPR002715; IPR001841
AJ516388	nadh dehydrogenase1 beta8kda	546	20	8	68%	3	P:mitochondrial electron transport, NADH to ubiquinone; F:NADH dehydrogenase (ubiquinone) activity; C:mitochondrion	EC:1.6.5.3	no IPS match
AJ516366	nadh dehydrogenase1 beta22kda	532	20	32	61%	4	P:mitochondrial electron transport, NADH to ubiquinone; P:sensory perception of sound; F:NADH dehydrogenase (ubiquinone) activity; C:mitochondrial respiratory chain complex I	EC:1.6.5.3	IPR008011
AJ516653	nadh dehydrogenase1 beta16kda	549	20	27	58%	3	P:mitochondrial electron transport, NADH to ubiquinone; C:mitochondrial respiratory chain complex I; F:NADH dehydrogenase activity	EC:1.6.99.3	PD022666 (PRODOM)
AJ623584	nadh dehydrogenase subunit 5	543	20	38	64%	5	F:NADH dehydrogenase (ubiquinone) activity; C:integral to membrane; P:ATP synthesis coupled electron transport; C:mitochondrion; F:endonuclease activity	EC:1.6.5.3	IPR003651
AJ623456	myosin regulatory light chain	370	20	11	78%	3	C:myosin complex; F:calcium ion binding; F:motor activity		IPR002048
AJ624168	myosin heavy chain	457	20	31	86%	9	P:nematode larval development; C:striated muscle thick filament; F:actin binding; P:embryonic development ending in birth or egg hatching; C:myosin complex; P:striated muscle contraction; F:ATP binding; F:motor activity; F:calmodulin binding		IPR001609
AJ624787	myosin heavy chain	537	20	76	78%	19	F:cytoskeletal protein binding; F:structural constituent of muscle; F:microfilament motor activity; C:muscle myosin complex; F:ATPase activity, coupled; P:myofibril assembly; F:ATP binding; C:striated muscle thick filament; F:motor activity; C:myosin comp		IPR000727; IPR002017; IPR002928; IPR003649; IPR004089; IPR004827; IPR006011; IPR013724
AJ625470	myosin heavy chain	530	20	97	91%	7	C:striated muscle thick filament; F:actin binding; C:myosin complex; P:striated muscle contraction; F:ATP binding; F:motor activity; F:calmodulin binding		IPR000048; IPR001609
AJ625816	myna_mytgamyticin-a precursor	534	2	41	88%	3	P:defense response to fungus; P:xenobiotic metabolic process; P:defense response to bacterium		IPR003119; PD189357 (PRODOM)
AJ625341	myeloid leukemia factor 2	540	17	6	65%	3	C:nucleus; P:defense response; F:protein binding		PD351140 (PRODOM)
AJ625966	myelin basic protein expression factorrepressor	532	20	17	62%	1	F:nucleic acid binding		IPR000504; IPR003954; IPR000562
AJ516741	myc homolog	483	20	14	45%	6	P:gamete generation; F:astacin activity; P:proteolysis; F:hormone activity; C:extracellular region; F:serine-type endopeptidase inhibitor activity		IPR001545; IPR002223; IPR002895; IPR003582
AJ623532	myc homolog	502	2	13	56%	8	C:extracellular region; F:nucleic acid binding; F:zinc ion binding; F:transcription regulator activity; P:regulation of transcription; F:phospholipase A2 activity; P:phospholipid metabolic process; P:lipid catabolic process		IPR000083; IPR001007; IPR006552; IPR000083; IPR001007; IPR006552; IPR001222; IPR013090
AJ624341	myc homolog	534	4	13	48%	6	C:extracellular region; P:chitin metabolic process; F:chitin binding; F:carboxypeptidase A activity; P:proteolysis; F:zinc ion binding		IPR001007; IPR002557; IPR006552; IPR000834
AJ624418	myc homolog	531	1	4	53%	0			IPR002035; IPR003343; IPR003582
AJ624437	myc homolog	531	14	25	45%	6	F:astacin activity; P:proteolysis; F:serine-type endopeptidase inhibitor activity; C:extracellular region; P:intracellular signaling cascade; P:multicellular organismal development		IPR000877; IPR001007; IPR002219; IPR003582; IPR003659
AJ626006	myc homolog	281	1	7	47%	0			IPR001007
AJ623605	muscle ras oncogene homolog	450	20	64	85%	14	P:actin cytoskeleton organization; F:GTP binding; F:GTP-dependent protein binding; C:intracellular; C:plasma membrane; P:muscle organ development; P:Ras protein signal transduction; F:GTPase activity; P:small GTPase mediated signal transduction; F:protein	EC:3.6.5.1; EC:3.6.5.2; EC:3.6.5.3; EC:3.6.5.4	IPR001806; IPR002041; IPR003577; IPR003578; IPR003579; IPR005225; IPR013753
AJ626438	multiple c2transmembrane 1	533	20	59	59%	0			IPR000008
AJ624604	multiple banded antigen	529	10	6	47%	7	F:endonuclease activity; F:nucleic acid binding; C:cell outer membrane; F:nucleotide binding; F:zinc ion binding; C:cytoplasm; P:phosphate transport		IPR008160
AJ625613	multiple banded antigen	538	9	8	48%	5	F:endonuclease activity; C:cell outer membrane; F:binding; C:cytoplasm; P:phosphate transport		IPR008160
AJ624419	mucin-like protein	533	20	9	49%	4	F:catalytic activity; C:extracellular region; P:chitin metabolic process; F:chitin binding		IPR002557; IPR004829
AJ624093	chitinase	451	20	6	47%	5	F:chitinase activity; P:chitin catabolic process; F:cation binding; F:chitin binding; C:extracellular region		IPR002557
AJ625569	chitinase	513	20	7	56%	5	F:chitinase activity; P:chitin catabolic process; F:cation binding; F:chitin binding; C:extracellular region		IPR002557
AJ625778	chitinase	507	20	7	52%	5	F:chitinase activity; P:chitin catabolic process; F:cation binding; F:chitin binding; C:extracellular region		IPR002557
AJ516390	muc2 protein	533	20	15	45%	13	P:regulation of cellular process; F:molecular_function; F:growth factor activity; C:membrane; F:transcription cofactor activity; C:nucleus; F:zinc ion binding; C:extracellular region; P:carbohydrate metabolic process; F:cellulose binding; P:regulation of		IPR000072; IPR000197; IPR000254; IPR000867; IPR001545; IPR001839; IPR006207; IPR006210
AJ626319	morc family cw-type zinc finger 2	537	20	61	78%	3	F:ATP binding; P:zinc ion transport; F:zinc ion binding		no IPS match
AJ625635	mitogen-activated protein-binding protein-interacting protein	494	20	41	86%	4	C:membrane attack complex; C:membrane; C:lysosome; F:protein binding		IPR004942
AJ623917	mitogen-activated kinase kinase kinase 5	369	20	20	66%	4	P:regulation of cell shape; P:protein amino acid phosphorylation; P:programmed cell death; F:MAP/ERK kinase kinase activity		no IPS match
AJ625906	mitochondrial ribosomal protein s16	408	20	27	69%	5	C:mitochondrial small ribosomal subunit; F:structural constituent of ribosome; P:translation; C:intracellular; C:ribosome	EC:3.6.5.3	IPR000307
AJ624083	mitochondrial phosphate carrier protein	512	20	73	85%	10	C:integral to plasma membrane; F:binding; C:mitochondrial inner membrane; P:phosphate transport; F:phosphate:hydrogen symporter activity; P:phosphate metabolic process; P:generation of precursor metabolites and energy; F:phosphate carrier activity; P:tran		IPR001993
AJ624340	mitochondrial cytochrome c oxidase subunit 5b isoform 1	441	20	16	62%	15	P:lipid metabolic process; P:embryonic development ending in birth or egg hatching; P:growth; ; P:reproduction; P:nematode larval development; P:mitochondrial electron transport, cytochrome c to oxygen; P:determination of adult life span; C:mitochondrial		IPR001360; IPR001878; IPR002124
AJ516895	mitochondrial cytochrome c oxidase subunit 4	534	20	32	64%	9	P:positive regulation of growth rate; P:embryonic development ending in birth or egg hatching; P:reproduction; P:nematode larval development; P:mitochondrial electron transport, cytochrome c to oxygen; P:determination of adult life span; C:mitochondrial r		IPR004203; IPR013288
AJ624625	mitochondrial atp synthase lipid binding protein precursor	535	20	27	75%	7	C:mitochondrial proton-transporting ATP synthase complex, coupling factor F(o); F:hydrogen-exporting ATPase activity, phosphorylative mechanism; F:hydrogen ion transporting ATP synthase activity, rotational mechanism; P:ATP synthesis coupled proton transp	EC:3.6.3.6; EC:3.6.3.14	IPR000454; IPR002379
AJ624528	mitochondrial atp synthase gamma-subunit	536	20	50	74%	7	F:hydrogen-exporting ATPase activity, phosphorylative mechanism; C:mitochondrial proton-transporting ATP synthase complex, catalytic core F(1); P:ATP biosynthetic process; P:proton transport; P:ATP synthesis coupled proton transport; C:membrane; C:proton-	EC:3.6.3.6	IPR000131; IPR013338
AJ624775	mitochondrial aldehyde dehydrogenase 2	533	20	54	83%	10	P:carbohydrate metabolic process; F:aldehyde dehydrogenase (NAD) activity; F:aldehyde dehydrogenase [NAD(P)+] activity; P:response to nicotine; F:3-chloroallyl aldehyde dehydrogenase activity; F:electron carrier activity; C:mitochondrion; P:cellular alcoh	EC:1.2.1.3; EC:1.2.1.5	IPR002086
AJ516412	minichromosome maintenance complex component 5	533	20	56	82%	17	P:regulation of DNA replication initiation; P:regulation of transcription, DNA-dependent; P:DNA unwinding during replication; C:MCM complex; F:DNA binding; F:ATP binding; C:chromatin; F:protein binding; F:DNA-dependent ATPase activity; ; F:chromatin bindi		IPR006642; IPR001253; IPR002048; IPR008048
AJ516801	mindbomb homolog 2	489	20	53	74%	10	F:zinc ion binding; P:regulation of transcription, DNA-dependent; C:early endosome; F:ubiquitin-protein ligase activity; F:receptor signaling protein activity; P:protein ubiquitination; F:protein binding; F:transcription factor activity; P:signal transduc	EC:6.3.2.19	IPR010606
AJ516814	microtubule-associated protein 6	534	2	4	54%	0			no IPS match
AJ625131	microsomal glutathione s-transferase 3	476	20	26	65%	10	C:microsome; P:lipid metabolic process; F:glutathione transferase activity; P:signal transduction; F:peroxidase activity; ; F:zinc ion binding; C:extracellular region; P:carbohydrate metabolic process; F:cellulose binding	EC:2.5.1.18; EC:1.11.1.7	IPR001781; IPR011016; IPR001129; IPR000254; IPR006604
AJ516692	mgc97760 protein	531	20	33	65%	2	F:aminoacyl-tRNA ligase activity; P:translation	EC:3.6.5.3	no IPS match
AJ625465	mgc84324 protein	533	20	24	60%	2	C:cellular_component; P:biological_process		no IPS match
AJ623425	mgc81857 protein	232	14	8	56%	0			no IPS match
AJ625265	mgc80185 protein	539	20	93	98%	16	P:proteasomal ubiquitin-dependent protein catabolic process; C:cytosol; F:transcription cofactor activity; F:thyrotropin-releasing hormone receptor binding; C:proteasome complex; F:ATP binding; F:ATPase activity; P:negative regulation of programmed cell d		IPR003593; IPR003959; IPR003960; IPR014001
AJ624360	mgc79752 protein	530	20	27	56%	5	C:cellular_component; F:oxidoreductase activity; P:metabolic process; F:nucleic acid binding; F:zinc ion binding		IPR002198; IPR002347; IPR013989; IPR000571
AJ624673	mgc78933 protein	530	20	14	41%	4	P:transport; C:integral to membrane; C:extracellular region; P:defense response		IPR006080
AJ624130	mflj00348 protein	380	7	18	75%	5	C:cytoplasm; P:positive regulation of NF-kappaB transcription factor activity; P:T cell activation; F:endonuclease activity; F:protein binding		no IPS match
AJ625043	mflj00348 protein	538	11	25	74%	5	C:cytoplasm; P:positive regulation of NF-kappaB transcription factor activity; P:T cell activation; F:endonuclease activity; F:protein binding		no IPS match
AJ624553	methylosome protein 50	529	20	32	55%	7	F:receptor activity; P:electron transport; F:peroxidase activity; P:response to oxidative stress; F:nucleic acid binding; C:intracellular; F:zinc ion binding		IPR000572; IPR001680; IPR002016; IPR007087
AJ624342	metaxin 2	451	20	19	67%	2	P:mitochondrial transport; C:mitochondrial outer membrane		no IPS match
AJ625832	membrane-type 1 matrix metalloproteinase cytoplasmic tail binding protein-1	530	20	61	76%	8	C:cytoplasm; F:transition metal ion binding; F:oxidoreductase activity; C:plasma membrane; F:protein binding; P:methionine salvage; P:cellular amino acid biosynthetic process; C:nucleus		IPR004313
AJ516560	member ras oncogene family	529	20	86	98%	18	F:protein N-terminus binding; P:small GTPase mediated signal transduction; P:regulation of exocytosis; P:compound eye morphogenesis; P:ER to Golgi vesicle-mediated transport; F:GTPase activity; P:receptor-mediated endocytosis; P:intracellular protein tran	EC:3.6.5.1; EC:3.6.5.2; EC:3.6.5.3; EC:3.6.5.4	IPR001806; IPR002041; IPR003577; IPR003578; IPR003579; IPR003593; IPR005225; IPR006687; IPR006688; IPR013753
AJ625027	member ras oncogene family	537	20	92	93%	29	C:chromatin; P:locomotory behavior; P:nematode larval development; P:growth; C:exosome (RNase complex); F:GTP binding; P:androgen receptor signaling pathway; P:protein export from nucleus; P:DNA metabolic process; C:cytoplasm; C:nuclear pore; P:small GTPa	EC:3.6.5.1; EC:3.6.5.2; EC:3.6.5.3; EC:3.6.5.4	IPR001806; IPR002041; IPR003577; IPR003578; IPR003579; IPR013753
AJ626239	member ras oncogene family	551	20	17	80%	18	C:photoreceptor outer segment; P:melanosome transport; P:regulation of exocytosis; P:natural killer cell degranulation; P:pigmentation; C:membrane attack complex; P:protein targeting; C:melanosome; F:GTP binding; C:Golgi apparatus; P:melanocyte differenti	EC:3.6.5.1; EC:3.6.5.2; EC:3.6.5.3; EC:3.6.5.4	IPR003579; IPR013753
AJ623364	member i	405	20	24	60%	4	C:extracellular space; P:lipid metabolic process; F:catalytic activity; F:phospholipase A1 activity		IPR002334; IPR013818
AJ625256	matrilinisoform cra_b	508	20	10	54%	4	C:extracellular space; P:biological_process; F:calcium ion binding; C:proteinaceous extracellular matrix		IPR002035
AJ624361	matrilin-4-like protein	519	20	12	55%	1	C:extracellular region part		IPR002035
AJ624562	matrilin 2	453	20	10	47%	3	C:extracellular space; F:calcium ion binding; C:proteinaceous extracellular matrix		IPR002035
AJ623517	mantle gene 8	392	3	14	61%	0			no IPS match
AJ624733	mantle gene 8	528	3	26	64%	0			no IPS match
AJ516420	mannosec type 2	541	3	6	44%	0			no IPS match
AJ623505	mannosec type 2	258	2	22	64%	0			no IPS match
AJ625588	mannosec type 1-like 1	405	20	7	49%	4	F:binding; C:membrane; P:biological_process; F:sugar binding		IPR001304
AJ625842	mannosec type 1-like 1	530	1	4	46%	1	F:sugar binding		IPR000436; IPR001304
AJ516478	mannose-binding c-type lectin	506	20	13	42%	2	F:binding; F:sugar binding		IPR001304
AJ624674	mannose-6-phosphate receptor binding protein 1	533	20	7	59%	7	C:Golgi apparatus; C:endosome; P:vesicle-mediated transport; P:regulation of apoptosis; C:nucleus; F:transcription regulator activity; P:regulation of transcription		IPR000712; IPR001092
AJ623549	mam domain containing glycosylphosphatidylinositol anchor 1	425	20	12	54%	7	C:membrane raft; F:astacin activity; P:proteolysis; P:nitrogen fixation; F:nitrogenase activity; C:membrane; F:protein binding		IPR000998; IPR001202
AJ624363	mam domain containing 2	541	20	13	49%	4	C:membrane; P:multicellular organismal development; F:astacin activity; P:proteolysis		IPR000998
AJ624502	mam domain containing 2	532	20	13	52%	12	P:thymus development; P:vasculogenesis; P:cartilage development; P:regulation of vascular endothelial growth factor receptor signaling pathway; F:vascular endothelial growth factor receptor activity; P:axonal fasciculation; P:neural crest cell migration;		IPR000998
AJ625725	major royal jelly protein 5	509	1	4	53%	2	C:cytoplasm; P:phosphate transport		IPR008160
AJ624547	magi cg30388-pa	501	20	8	73%	7	P:asymmetric protein localization; F:guanylate kinase activity; C:membrane; P:protein targeting; P:intracellular signaling cascade; F:receptor binding; F:protein binding	EC:2.7.4.8	IPR001478
AJ624702	macrophage galactose n-acetyl-galactosamine specific lectin 2	539	20	18	52%	6	F:carbohydrate binding; F:sugar binding; F:DNA binding; F:transcription factor activity; F:copper ion binding; C:nucleus		IPR001304; IPR002353; IPR001083
AJ625378	macrophage galactose n-acetyl-galactosamine specific lectin 2	538	20	12	49%	5	C:cellular_component; F:mannose binding; F:sugar binding; F:DNA binding; C:nucleus		IPR001304; IPR013524; IPR003888
AJ623878	macrophage expressed gene 1	391	20	13	63%	4	F:molecular_function; P:biological_process; C:integral to membrane; F:peptidase inhibitor activity		IPR008197
AJ625163	lysozyme	459	20	69	70%	4	C:extracellular region; P:defense response to Gram-positive bacterium; F:lysozyme activity; P:defense response to Gram-negative bacterium	EC:3.2.1.17	IPR008597
AJ625593	lysozyme	502	20	22	56%	3	P:biological_process; F:catalytic activity; C:extracellular region		IPR001916
AJ516723	lyr motif containing 4	419	20	18	74%	3	C:cellular_component; F:molecular_function; P:biological_process		IPR008011
AJ625488	lunatic fringe	533	20	49	69%	20	P:dorsal/ventral lineage restriction, imaginal disc; P:positive regulation of Notch signaling pathway; C:integral to membrane; C:Golgi stack; P:compound eye morphogenesis; P:hypochord development; P:cuticle pattern formation; P:hindbrain development; P:fu		IPR001781; IPR001841; IPR001965; IPR003378; IPR011017
AJ516836	low density lipoprotein receptor-related protein 6	504	20	25	52%	7	P:localization; P:Wnt receptor signaling pathway; P:gastrulation; F:receptor activity; F:protein binding; C:membrane; P:embryonic limb morphogenesis		IPR000033
AJ625323	loc562304 protein	538	20	35	63%	7	P:cellular process; F:binding; F:monooxygenase activity; C:cell part; F:iron ion binding; P:electron transport; F:heme binding		IPR001128; IPR002401
AJ516903	loc562002 protein	533	20	11	49%	11	P:cell-matrix adhesion; F:peptidase activity; P:bioluminescence; F:protein binding; F:calcium ion binding; P:protein-chromophore linkage; C:membrane; C:basement membrane; C:extracellular region; P:chitin metabolic process; F:chitin binding		IPR000020; IPR000118; IPR000716; IPR002557; IPR006207
AJ624380	loc553472 protein	377	20	38	71%	5	P:blood coagulation; C:extracellular region; P:proteolysis; F:plasma kallikrein activity; F:serine-type endopeptidase activity	EC:3.4.21.34	IPR001254
AJ625395	loc495278 protein	396	20	22	92%	5	P:protein folding; F:unfolded protein binding; F:ATP binding; F:protein binding; P:cellular protein metabolic process		IPR002423
AJ624295	liver stage	552	1	10	58%	3	P:electron transport; F:electron carrier activity; P:cell redox homeostasis		IPR011767
AJ516655	linker histone h1 and h5 family protein	542	2	5	51%	0			no IPS match
AJ624932	like-ap180 cg2520-pa	353	20	42	82%	12	P:synaptic vesicle coating; C:synaptic vesicle; P:nerve-nerve synaptic transmission; F:clathrin binding; F:phosphatidylinositol binding; C:clathrin adaptor complex; C:coated pit; P:neurotransmitter secretion; P:phototaxis; P:receptor-mediated endocytosis;		IPR011417
AJ624955	light intermediate polypeptide 1	531	20	57	81%	5	P:cell motion; C:cilium; C:axonemal dynein complex; P:single fertilization; F:microtubule motor activity		IPR001762
AJ625473	light chain 2b	470	20	19	87%	10	F:microtubule motor activity; P:cell motion; C:microtubule; P:mushroom body development; F:ATPase activity, coupled; C:cytoplasmic dynein complex; P:microtubule-based movement; F:protein binding; F:structural constituent of cytoskeleton; P:dendrite morpho		IPR004942
AJ626039	leucine rich repeat containing 6	530	20	25	72%	1	F:protein binding		no IPS match
AJ626266	leucine rich repeat containing 6	533	20	48	67%	1	F:molecular_function		no IPS match
AJ625655	lethal giant larvae homolog 2	537	20	48	67%	5	C:cytoplasm; C:cytoskeleton; P:brain development; F:molecular_function; P:maintenance of apical/basal cell polarity		IPR000664; IPR001680
AJ625688	latent transforming growth factor beta binding protein 2	533	20	7	57%	7	C:extracellular region part; P:establishment of protein localization; P:transport; P:cell surface receptor linked signal transduction; F:calcium ion binding; F:serine-type carboxypeptidase activity; P:proteolysis		IPR000742; IPR001881; IPR006210; IPR013032; IPR001563
AJ625277	las1l protein	537	20	25	55%	1	C:nucleus		IPR007174
AJ625425	kyphoscoliosisisoform cra_c	552	8	26	45%	1	P:neuromuscular junction development		no IPS match
AJ625000	ky protein	539	9	30	42%	4	P:neuromuscular junction development; F:transcription factor activity; C:nucleus; F:sequence-specific DNA binding		IPR001766; IPR006622
AJ516626	kinectin	531	20	13	52%	10	F:binding; P:transport; C:membrane; C:endoplasmic reticulum; F:transcription factor activity; C:nucleus; F:sequence-specific DNA binding; F:protein dimerization activity; F:protein binding; F:zinc ion binding		IPR004827; IPR001212; IPR001841
AJ624084	kiaa1404 protein	531	20	34	70%	1	F:binding		IPR006566
AJ623758	kiaa1218 protein	480	20	12	57%	4	C:intracellular part; F:DNA binding; C:intracellular; F:zinc ion binding		IPR003656; IPR015880
AJ626097	kiaa0589 protein	453	20	10	69%	3	P:phosphatidylinositol metabolic process; P:axonogenesis; F:1-phosphatidylinositol-4-phosphate 5-kinase activity	EC:2.7.1.68	no IPS match
AJ624693	kiaa0256 protein	486	20	18	69%	1	P:metabolic process		IPR000583
AJ624345	kiaa0174 protein	514	20	7	62%	2	F:protein binding; C:ER-Golgi intermediate compartment		no IPS match
AJ516541	keratinocyte associated protein 2	541	20	35	70%	5	C:extracellular space; C:oligosaccharyltransferase complex; C:integral to membrane; F:dolichyl-diphosphooligosaccharide-protein glycotransferase activity; P:protein amino acid N-linked glycosylation via asparagine	EC:2.4.1.119	IPR012932
AJ516897	kelch-like ech-associated protein 1	533	20	10	45%	3	C:cellular_component; P:transcription; P:regulation of cellular process		IPR006624; IPR006652
AJ626461	kallikreinplasma (fletcher factor) 1	531	20	17	54%	4	P:cellular process; F:molecular_function; F:serine-type endopeptidase activity; P:proteolysis		IPR001254
AJ624720	kallikrein-related peptidase 13	532	20	16	48%	5	F:serine-type endopeptidase activity; F:binding; C:cell part; P:biological_process; P:proteolysis	EC:3.4.21	IPR001254; IPR001314
AJ624194	juvenile hormone diol kinase	497	17	10	52%	2	F:catalytic activity; F:calcium ion binding		IPR002048
AJ624753	juvenile hormone diol kinase	534	20	19	59%	3	C:sarcoplasmic reticulum; F:GTPase activity; F:calcium ion binding	EC:3.6.5.1; EC:3.6.5.2; EC:3.6.5.3; EC:3.6.5.4	IPR002048
AJ516684	isy1 splicing factor homolog	498	20	12	90%	5	P:mRNA processing; C:spliceosome; P:RNA splicing; P:electron transport; F:oxidoreductase activity		IPR009360; IPR006655
AJ625847	isoform mt-10b	316	3	10	86%	1	F:metal ion binding		IPR003019; IPR013032
AJ516735	integrin beta 4	471	20	7	41%	27	P:epithelial cell migration, open tracheal system; P:axon guidance; P:defense response; F:copper ion binding; P:heterophilic cell adhesion; C:basal plasma membrane; C:integrin complex; P:regulation of cell shape; F:calcium ion binding; P:dorsal closure; P		IPR000967; IPR001881; IPR002049; IPR006560
AJ626301	integrin beta 1 (fibronectin receptor beta)	535	20	29	53%	19	F:integrin binding; P:negative regulation of cell differentiation; C:synaptosome; P:cardioblast cell fate specification; P:sarcomere organization; P:in utero embryonic development; P:positive regulation of cell proliferation; ; P:G1/S transition of mitoti		IPR015812; IPR001211; IPR006210; IPR013032; IPR013111; IPR015812
AJ625199	importin 7	532	20	34	68%	7	F:small GTPase regulator activity; F:Ran GTPase binding; F:histone binding; C:soluble fraction; P:protein import into nucleus; C:nuclear pore; P:signal transduction		no IPS match
AJ623415	iin family member (inx-1)	320	20	29	70%	1	C:gap junction		IPR000990
AJ516852	iiig9 protein	550	17	20	54%	5	F:molecular_function; P:biological_process; F:protein tyrosine kinase activity; F:ATP binding; P:protein amino acid phosphorylation		IPR008266
AJ624091	hypothetical repeat protein	530	17	9	42%	1	F:molecular_function		IPR002017
AJ625081	hydroxysteroid dehydrogenase like 2	535	20	40	63%	5	C:cellular_component; P:metabolic process; F:oxidoreductase activity; F:sterol carrier activity; C:cytoskeleton		IPR000299; IPR003033
AJ625406	hydroxysteroid (17-beta) dehydrogenaseisoform cra_a	461	20	9	54%	2	F:oxidoreductase activity; P:androgen metabolic process		no IPS match
AJ625013	hla-b associated transcript 2	541	20	10	53%	0			no IPS match
AJ626388	histone aminotransferase 1	534	20	45	69%	5	P:DNA packaging; F:protein binding; F:histone acetyltransferase activity; P:internal protein amino acid acetylation; C:nucleus	EC:2.3.1.48	no IPS match
AJ516610	hira protein	326	20	29	75%	8	P:regulation of transcription from RNA polymerase II promoter; F:transcription corepressor activity; P:gastrulation; F:transcription factor activity; C:nuclear chromatin; C:nucleus; F:transcription regulator activity; P:regulation of transcription		IPR011494
AJ624833	high mobility group non-histone	539	20	15	71%	6	P:DNA metabolic process; F:binding; C:chromosome; C:nucleus; P:regulation of transcription, DNA-dependent; F:DNA binding		IPR000910
AJ624622	heterogeneous nuclear ribonucleoprotein r	541	20	67	80%	6	C:viral nucleocapsid; F:nucleic acid binding; C:heterogeneous nuclear ribonucleoprotein complex; F:nucleotide binding; F:actin binding; C:intracellular		IPR000504; IPR002108
AJ626226	heterogeneous nuclear ribonucleoprotein r	527	20	7	69%	7	C:heterogeneous nuclear ribonucleoprotein complex; F:nucleic acid binding; C:viral nucleocapsid; ; P:mRNA transport; P:mRNA processing; F:nucleotide binding		no IPS match
AJ516838	heterogeneous nuclear ribonucleoprotein	519	20	9	65%	10	F:mRNA 3'-UTR binding; P:regulation of nuclear mRNA splicing, via spliceosome; C:mitochondrion; C:nucleolus; P:regulation of pole plasm oskar mRNA localization; F:mRNA 5'-UTR binding; F:single-stranded DNA binding; C:ribonucleoprotein complex; C:nucleopla		IPR000504
AJ624597	heterogeneous nuclear ribonucleoprotein	540	20	8	70%	17	C:chromatin; P:regulation of alternative nuclear mRNA splicing, via spliceosome; C:omega speckle; ; P:mRNA export from nucleus; F:mRNA 3'-UTR binding; P:nuclear-transcribed mRNA catabolic process, nonsense-mediated decay; P:ovarian follicle cell migration		IPR000504; IPR001878
AJ516628	heterochromatin protein 1 beta	466	20	14	79%	13	F:identical protein binding; C:nuclear heterochromatin; P:regulation of transcription from RNA polymerase II promoter; C:nucleoplasm; C:female pronucleus; C:polytene chromosome chromocenter; P:chromatin assembly or disassembly; C:centromeric heterochromat		IPR000953; IPR001368
AJ623647	hesb like domain containing 2	470	20	40	83%	5	F:iron-sulfur cluster binding; P:cellular iron ion homeostasis; F:iron ion binding; P:iron ion transport; C:mitochondrion		IPR000361
AJ623763	hesb like domain containing 2	370	20	29	83%	5	F:iron-sulfur cluster binding; P:cellular iron ion homeostasis; F:iron ion binding; P:iron ion transport; C:mitochondrion		IPR000361; IPR000361
AJ624612	hepatocyte growth factor	350	20	18	51%	6	P:positive regulation of biological process; F:protein binding; P:regulation of cellular process; P:signal transduction; P:cell proliferation; P:developmental process		IPR000001; IPR000562
AJ625612	heme binding protein 2	550	20	13	46%	5	C:cytoplasmic membrane-bounded vesicle; C:endomembrane system; C:mitochondrion; F:binding; P:secretory pathway		no IPS match
AJ625475	heavy polypeptide 1 isoform 3	518	20	50	74%	11	F:protein binding; C:cytoskeletal part; F:motor activity; F:nucleoside-triphosphatase activity; F:cysteine-type endopeptidase activity; P:proteolysis; F:nucleotide binding; C:microtubule cytoskeleton; F:microtubule motor activity; P:microtubule-based move	EC:3.6.1.15; EC:3.4.22	IPR004273
AJ625621	heat shock protein 90	521	20	69	91%	5	P:protein folding; P:cell cycle; F:unfolded protein binding; F:ATP binding; P:response to unfolded protein		IPR001404
AJ625974	heat shock protein 90	532	20	78	92%	11	F:nitric-oxide synthase regulator activity; F:TPR domain binding; P:response to unfolded protein; F:ATP binding; F:unfolded protein binding; P:protein refolding; P:positive regulation of nitric oxide biosynthetic process; C:cytosol; P:response to heat; F:		IPR001404
AJ624049	heat shock protein 70	481	0			0			IPR013126
AJ624615	heat shock protein 70	530	20	63	98%	3	P:protein folding; F:ATP binding; P:response to unfolded protein		IPR001023; IPR013126
AJ624323	heat shock 70kd protein 12b	383	20	14	55%	4	P:protein folding; C:cellular_component; F:ATP binding; P:response to unfolded protein		no IPS match
AJ625244	heat shock 27kda protein 1	532	20	7	52%	11	C:cytoskeleton; P:protein folding; C:nucleolus; P:cell motion; P:response to heat; C:cell surface; P:anti-apoptosis; F:protein binding; P:regulation of translational initiation; P:response to unfolded protein; C:cytoplasm		IPR002068
AJ623877	hbs1-like isoform 1	221	20	17	78%	5	F:translation elongation factor activity; F:GTP binding; P:signal transduction; P:translational elongation; F:GTPase activity	EC:3.6.5.1; EC:3.6.5.2; EC:3.6.5.3; EC:3.6.5.4	IPR000795
AJ516600	h3family 3b	522	20	51	99%	15	P:post-embryonic body morphogenesis; P:positive regulation of growth rate; C:nucleosome; P:DNA repair; P:regulation of cell shape; F:DNA binding; P:nematode larval development; P:nucleosome assembly; C:Barr body; C:nucleus; F:two-component sensor activity		IPR000164; IPR003661; IPR004823; IPR007125
AJ516582	h2a histonemember z	549	20	53	98%	8	C:nucleosome; F:DNA binding; P:nucleosome assembly; P:multicellular organismal development; P:biosynthetic process; C:Barr body; F:hydroxymethylglutaryl-CoA reductase (NADPH) activity; C:nucleus	EC:1.1.1.34	IPR002119; IPR007125; IPR000118; IPR006150
AJ516663	h2a histonemember z	157	0			4	C:nucleosome; F:DNA binding; C:nucleus; P:nucleosome assembly		IPR002119
AJ516702	gypsy danio rerio 1 polyprotein	423	4	11	50%	0			no IPS match
AJ625479	guanine nucleotide binding2	406	15	6	62%	6	F:GTP binding; P:intracellular signaling cascade; P:intracellular protein transport; F:receptor binding; C:nucleus; P:cell surface receptor linked signal transduction		no IPS match
AJ625547	gtpase activating protein (sh3 domain) binding protein 2	532	20	37	62%	4	F:binding; P:small GTPase mediated signal transduction; C:intracellular; P:transport		IPR002075
AJ623860	gtp binding protein 4	433	20	11	67%	4	C:nucleus; P:ribosome biogenesis; F:GTP binding; P:small GTPase mediated signal transduction		no IPS match
AJ626416	gtp binding protein 4	533	20	19	64%	1	C:nucleus		no IPS match
AJ623737	growth arrest and dna-damage-gamma	530	20	18	57%	13	P:activation of MAPKKK activity; P:primary metabolic process; P:apoptosis; P:macromolecule metabolic process; P:negative regulation of protein kinase activity; P:activation of MAPKK activity; F:protein binding; P:multicellular organismal development; ; P:		IPR003309; IPR004038
AJ623460	gram negative bacteria binding protein 2	376	20	14	69%	1	P:biological_process		no IPS match
AJ624409	gram negative bacteria binding protein 2	383	20	28	67%	0			no IPS match
AJ625829	gram negative bacteria binding protein 2	460	20	31	60%	2	P:carbohydrate metabolic process; F:hydrolase activity, hydrolyzing O-glycosyl compounds		no IPS match
AJ623528	golgigolgin subfamily4	454	20	7	73%	4	C:trans-Golgi network; P:vesicle-mediated transport; C:ribonucleoprotein complex; F:purine nucleotide binding		no IPS match
AJ623492	gm2 ganglioside activator protein	520	20	8	47%	4	F:enzyme activator activity; P:membrane lipid catabolic process; C:cytoplasmic part; P:sphingolipid metabolic process		IPR003582
AJ624405	gm2 ganglioside activator protein	437	20	12	50%	14	C:intracellular membrane-bounded organelle; F:enzyme activator activity; F:beta-N-acetylhexosaminidase activity; C:plasma membrane part; P:multicellular organismal process; C:cytoplasmic part; P:glycolipid catabolic process; P:sphingolipid catabolic proce	EC:3.2.1.52	IPR000197; IPR000571; IPR006617; IPR001762; IPR001841; IPR001881
AJ624495	gm2 ganglioside activator protein	501	20	15	51%	14	C:intracellular membrane-bounded organelle; F:enzyme activator activity; F:beta-N-acetylhexosaminidase activity; C:plasma membrane part; P:multicellular organismal process; C:cytoplasmic part; P:glycolipid catabolic process; P:sphingolipid catabolic proce	EC:3.2.1.52	IPR000571; IPR003657; IPR006617
AJ623315	glycosidefamily 9	391	20	32	63%	2	F:hydrolase activity, hydrolyzing O-glycosyl compounds; P:carbohydrate metabolic process	EC:3.2.1	IPR001701
AJ624968	glycoprotein m6b	535	20	14	47%	2	C:integral to membrane; P:nervous system development		IPR001614
AJ625142	glyceraldehyde-3-phosphate dehydrogenase	538	20	40	87%	3	F:NAD or NADH binding; P:glycolysis; F:glyceraldehyde-3-phosphate dehydrogenase (phosphorylating) activity	EC:1.2.1.12	IPR000173
AJ623741	glutathione s-transferase	206	3	5	61%	1	F:glutathione transferase activity		IPR004046
AJ626027	glutaryl-coenzyme a dehydrogenase	514	0			0			no IPS match
AJ626280	glutaryl-coenzyme a dehydrogenase	528	20	50	92%	9	F:glutaryl-CoA dehydrogenase activity; C:mitochondrial inner membrane; P:acyl-CoA biosynthetic process; P:regulation of transcription, DNA-dependent; F:transcription factor activity; P:fatty acid oxidation; F:FAD binding; P:electron transport; F:acyl-CoA	EC:1.3.99.7	IPR006090
AJ625843	glutaminyl-trna synthase (glutamine-hydrolyzing)-like 1	436	20	35	77%	3	F:amidase activity; ; P:translation	EC:3.5.1.4; EC:3.6.5.3	IPR000120
AJ625322	glucose-methanol-choline oxidoreductase	317	20	8	83%	4	F:FAD binding; F:oxidoreductase activity, acting on CH-OH group of donors; P:cellular alcohol metabolic process; P:electron transport		IPR007867
AJ516599	glucose-6-phosphate 1-dehydrogenase	544	20	86	90%	6	P:glucose 6-phosphate utilization; P:glutathione metabolic process; P:regulation of anti-apoptosis; P:pentose-phosphate shunt; F:glucose-6-phosphate dehydrogenase activity; P:glucose metabolic process	EC:1.1.1.49	IPR001282
AJ626213	glucose dehydrogenase	512	20	31	68%	7	P:pupal chitin-based cuticle development; F:glucose dehydrogenase activity; P:sperm storage; P:glucose metabolic process; C:extracellular region; P:electron transport; F:FAD binding	EC:1.1.99.10	IPR000172
AJ625594	general transcription factor iii c 1	531	20	26	55%	3	F:RNA polymerase III transcription factor activity; P:transcription, DNA-dependent; C:nucleus		no IPS match
AJ624681	gdp-l-fucose:beta-d-galactoside 2-alpha-1-fucosyltransferase	534	20	5	53%	6	P:carbohydrate metabolic process; C:Golgi apparatus; F:galactoside 2-alpha-L-fucosyltransferase activity; P:protein amino acid glycosylation; C:integral to membrane; C:membrane		IPR002516
AJ624260	gdp dissociation inhibitor 2	535	20	52	80%	7	C:cell surface; C:Golgi apparatus; F:Rab GTPase activator activity; P:regulation of GTPase activity; F:Rab GDP-dissociation inhibitor activity; P:small GTPase mediated signal transduction; P:protein transport		IPR002005
AJ623560	gamma complex associated protein 2	503	20	61	81%	13	C:gamma-tubulin small complex; P:protein complex assembly; F:microtubule binding; C:microtubule associated complex; P:cell-cell adhesion; C:plasma membrane; C:spindle pole; P:microtubule nucleation; F:gamma-tubulin binding; F:metallopeptidase activity; C:		IPR007259; IPR007259
AJ624815	galectin family xgalectin-iiia	530	20	23	50%	3	F:sugar binding; F:nucleic acid binding; F:zinc ion binding		IPR001878; IPR001079; IPR006626
AJ623864	galectin family member (lec-3)	348	13	7	49%	1	F:sugar binding		IPR001079
AJ625226	galactoside-8 (galectin 8)	536	20	36	58%	1	F:sugar binding		IPR001079
AJ623335	galactose-specific c-type	325	20	17	55%	1	F:sugar binding		IPR001304
AJ624515	gag protein	540	20	10	47%	15	P:viral reproduction; F:RNA-directed DNA polymerase activity; P:RNA-dependent DNA replication; F:RNA binding; F:aspartic-type endopeptidase activity; P:proteolysis; C:membrane; F:zinc ion binding; F:structural molecule activity; F:transcription factor act		IPR000372; IPR000967; IPR001275; IPR001841; IPR001878
AJ624268	g protein-coupled receptor 158	520	20	11	47%	3	P:G-protein coupled receptor protein signaling pathway; C:integral to membrane; F:metabotropic glutamate, GABA-B-like receptor activity		no IPS match
AJ516749	fucolectin-related protein	549	12	6	55%	1	P:cell adhesion		IPR006585
AJ626112	foot protein-6 variant-1	529	3	25	70%	4	F:calcium ion binding; C:extracellular region; P:defense response; F:zinc ion binding		IPR001881; IPR006080; IPR011016
AJ624519	foot protein-4 variant-1	510	2	6	40%	0			no IPS match
AJ624802	foot protein-4 variant-1	534	2	5	42%	0			no IPS match
AJ626275	foot protein 3 variant 8	375	7	7	82%	2	F:NAD+ ADP-ribosyltransferase activity; C:nucleus		IPR012317; IPR007328
AJ516711	flj27505 protein	540	6	26	58%	0			no IPS match
AJ625289	fksg44 protein isoform 1	451	20	16	57%	4	C:cytoskeleton; F:binding; P:signal transduction; F:endonuclease activity		IPR000159; IPR003611
AJ624969	fk506-binding protein	538	20	31	81%	4	P:protein folding; C:cytoplasm; F:peptidyl-prolyl cis-trans isomerase activity; F:FK506 binding	EC:5.2.1.8	IPR001179
AJ516640	ficolin b	548	20	22	68%	8	F:antigen binding; F:sugar binding; P:cell-cell adhesion; P:opsonization; F:calcium ion binding; ; F:receptor binding; P:signal transduction		IPR002181
AJ625200	ficolin b	533	20	23	67%	8	F:antigen binding; F:sugar binding; P:cell-cell adhesion; P:opsonization; F:calcium ion binding; ; F:receptor binding; P:signal transduction		IPR002181; IPR002181
AJ625570	ficolin a	471	20	45	68%	7	F:antigen binding; F:sugar binding; C:extracellular space; P:opsonization; F:calcium ion binding; F:receptor binding; P:signal transduction		IPR000859; IPR002181
AJ626034	ficolin 4	535	20	41	62%	4	C:cellular_component; P:cellular process; F:receptor binding; P:signal transduction		IPR002181
AJ625471	ficolin (collagen fibrinogen domain containing lectin) 2	533	20	40	63%	8	F:antigen binding; F:sugar binding; P:cell-cell adhesion; P:opsonization; F:calcium ion binding; ; F:receptor binding; P:signal transduction		IPR002181
AJ624444	fibrinolytic protease 0	529	20	37	57%	3	F:serine-type endopeptidase activity; P:biological_process; P:proteolysis	EC:3.4.21	IPR001254; IPR001314
AJ624180	fibrinogen c domain containing 1	522	20	43	62%	5	C:cytoplasm; P:signal transduction; F:receptor binding; P:phosphate transport; F:sugar binding		IPR002181
AJ625799	fibrinogen c domain containing 1	509	20	39	63%	2	P:signal transduction; F:receptor binding		IPR002181
AJ624882	ferritin	537	20	11	61%	5	F:metal ion binding; F:binding; P:iron ion transport; P:cellular iron ion homeostasis; F:ferric iron binding		IPR001519; IPR008331; IPR009040
AJ625268	ferritin	550	20	64	90%	5	P:cellular iron ion homeostasis; P:iron ion transport; F:ferric iron binding; F:ferroxidase activity; F:binding	EC:1.16.3.1	IPR001519; IPR008331; IPR009040; IPR014034; PIRSF002559 (PIR)
AJ625205	fau	484	20	40	77%	6	C:ribosome; F:structural constituent of ribosome; F:protein binding; P:translation; P:protein modification process; C:intracellular	EC:3.6.5.3	IPR000626; IPR006846
AJ624395	fatty acid binding proteinbrain	456	20	13	57%	13	F:icosatetraenoic acid binding; C:sarcoplasmic reticulum; C:cytosol; P:fatty acid metabolic process; C:mitochondrion; F:long-chain fatty acid transporter activity; C:cell soma; C:cell projection; P:long-chain fatty acid transport; F:transporter activity;		IPR000463; IPR000566
AJ626393	falciparum resa-like protein withdomain	532	2	29	52%	0			IPR003961
AJ624382	f5 8 type c domain protein	528	20	21	53%	0			no IPS match
AJ625674	f-box protein 33	531	20	8	54%	3	C:cellular_component; F:molecular_function; P:ubiquitin cycle		IPR006553
AJ626373	exportincrm1 homolog	529	20	63	88%	12	P:response to virus; F:protein transporter activity; F:RNA binding; P:protein export from nucleus; C:nuclear pore; F:protein binding; C:nucleoplasm; C:cytoplasm; P:protein import into nucleus, docking; P:mRNA transport; C:nucleus; P:intracellular protein		IPR001494; IPR013598
AJ623716	exosome component 5	540	20	27	71%	10	C:cytoplasm; C:nucleolus; F:3'-5'-exoribonuclease activity; F:RNA binding; F:protein binding; P:rRNA processing; P:RNA processing; F:carboxypeptidase A activity; P:proteolysis; F:zinc ion binding		IPR001247; IPR000834
AJ623352	exosome component 2	382	20	39	88%	7	C:cytoplasm; F:3'-5'-exoribonuclease activity; F:protein binding; P:rRNA processing; C:exosome (RNase complex); C:nucleus; F:7S RNA binding		no IPS match
AJ626406	eukaryotic translation initiation factorsubunit 9116kda	531	20	74	86%	6	C:eukaryotic translation initiation factor 3 complex; P:translational initiation; F:RNA binding; F:translation initiation factor activity; F:nucleotide binding; F:zinc ion binding		IPR001680; IPR002867
AJ623848	eukaryotic translation initiation factorsubunit 6 48kda	234	20	24	83%	4	C:eukaryotic translation initiation factor 3 complex; F:protein binding; P:regulation of translational initiation; F:translation initiation factor activity		no IPS match
AJ626184	eukaryotic translation initiation factorsubunit 6 48kda	511	20	47	86%	4	C:eukaryotic translation initiation factor 3 complex; F:protein binding; P:regulation of translational initiation; F:translation initiation factor activity		IPR000717
AJ626303	eukaryotic translation initiation factorsubunit 547kda	536	20	54	78%	4	C:eukaryotic translation initiation factor 3 complex; P:regulation of translational initiation; F:translation initiation factor activity; F:serine-type endopeptidase inhibitor activity		IPR000555; IPR003639; IPR000215
AJ625269	eukaryotic translation initiation factorsubunit 3	532	20	49	74%	3	C:eukaryotic translation initiation factor 3 complex; F:protein binding; P:regulation of translational initiation		no IPS match
AJ625841	eukaryotic translation initiation factorsubunit 239kda	524	20	65	86%	15	F:translation initiation factor activity; P:myelination; P:response to glucose stimulus; C:eukaryotic translation initiation factor 2B complex; F:guanyl-nucleotide exchange factor activity; P:response to heat; P:ovarian follicle development; P:response to		IPR000649
AJ625678	eukaryotic translation initiation factorisoform 1 isoform 2	511	20	44	95%	7	F:RNA binding; F:ATP binding; P:translation; F:ATP-dependent helicase activity; F:translation initiation factor activity; F:nucleic acid binding; F:helicase activity	EC:3.6.5.3	IPR001650
AJ516752	eukaryotic translation initiation factor 5a	534	20	59	84%	8	C:cytoplasm; P:viral genome replication; P:apoptosis; F:protein binding; P:regulation of translational initiation; F:translation initiation factor activity; C:nucleus; P:translational initiation		IPR001884; IPR005824
AJ624593	eukaryotic translation elongation factor 2	536	20	35	75%	4	F:translation elongation factor activity; F:nucleotide binding; P:translational elongation; F:GTP binding		IPR000640
AJ516364	eukaryotic translation elongation factor 1 beta 2	530	20	43	88%	4	F:translation elongation factor activity; C:eukaryotic translation elongation factor 1 complex; F:protein binding; P:translational elongation		IPR001326; IPR014038
AJ624922	eukaryotic translation elongation factor 1 alpha 1	552	20	40	89%	10	C:cytoplasm; P:gamete generation; F:translation elongation factor activity; P:nematode larval development; F:GTP binding; P:embryonic development ending in birth or egg hatching; P:growth; P:locomotory behavior; P:translational elongation; F:GTPase activi	EC:3.6.5.1; EC:3.6.5.2; EC:3.6.5.3; EC:3.6.5.4	IPR004160
AJ625002	estrogen nuclear receptor coactivator 1	538	20	25	84%	1	P:cell wall macromolecule catabolic process		IPR004182
AJ623323	erythrocyte binding	489	8	6	45%	4	C:cytoskeleton; F:nutrient reservoir activity; P:spermatogenesis; F:sugar binding		no IPS match
AJ624392	epididymal secretory protein e1 precursor (niemann pick type c2 protein homolog) (kda secretory protein)	327	12	6	59%	1	F:receptor binding		IPR003172
AJ516452	ependymin-related protein	456	1	7	45%	4	C:extracellular region; F:calcium ion binding; P:cell-matrix adhesion; F:phosphopantetheine binding		IPR006162
AJ623544	ependymin related protein-1 precursor	526	1	4	60%	3	C:extracellular region; F:calcium ion binding; P:cell-matrix adhesion		IPR001299
AJ516442	ependymin related protein 1	525	20	12	43%	4	C:extracellular space; F:calcium ion binding; P:cell-matrix adhesion; C:extracellular region		IPR001299
AJ516678	ependymin related protein 1	532	20	42	54%	4	C:extracellular space; F:calcium ion binding; P:cell-matrix adhesion; C:extracellular region		IPR001299
AJ516802	ependymin related protein 1	456	20	20	49%	4	C:extracellular space; F:calcium ion binding; P:cell-matrix adhesion; C:extracellular region		IPR001299
AJ623481	ependymin related protein 1	475	20	16	55%	6	C:extracellular space; F:calcium ion binding; P:cell-matrix adhesion; C:extracellular region; P:pathogenesis; P:regulation of vasoconstriction		IPR001928; IPR001299
AJ624470	ependymin related protein 1	327	2	5	54%	3	C:extracellular region; F:calcium ion binding; P:cell-matrix adhesion		IPR001299
AJ625568	ep protein precursor	442	3	30	94%	3	F:zinc ion binding; F:cadmium ion binding; F:copper ion binding		IPR001073
AJ624637	chitinase	524	17	7	48%	6	F:chitinase activity; C:extracellular space; P:chitin catabolic process; F:cation binding; F:chitin binding; F:cellulose binding		IPR000254; IPR002557
AJ623695	enoyl coenzyme ashortmitochondrial	464	20	42	77%	7	F:enoyl-CoA hydratase activity; F:long-chain-enoyl-CoA hydratase activity; P:fatty acid beta-oxidation; P:generation of precursor metabolites and energy; C:mitochondrion; F:catalytic activity; P:metabolic process	EC:4.2.1.17; EC:4.2.1.74	IPR001753
AJ625367	endothelial differentiation-related factor 1	539	20	12	82%	7	P:positive regulation of DNA binding; P:regulation of transcription, DNA-dependent; F:sequence-specific DNA binding; P:transcription antitermination; F:transcription coactivator activity; C:transcription factor TFIID complex; C:cytoplasm		IPR001387
AJ624455	endoplasmic reticulum heat shock 70 kda protein	430	20	64	92%	19	F:protein binding, bridging; P:ER overload response; C:perinuclear region of cytoplasm; C:integral to endoplasmic reticulum membrane; F:calcium ion binding; P:protein folding; C:ER-Golgi intermediate compartment; P:negative regulation of caspase activity;		IPR001023; IPR013126
AJ623374	endo-beta--glucanase	472	20	56	73%	3	P:metabolic process; F:hydrolase activity, hydrolyzing O-glycosyl compounds; P:carbohydrate metabolic process	EC:3.2.1	IPR001701
AJ624481	endo-beta--glucanase	530	20	56	64%	2	F:hydrolase activity, acting on glycosyl bonds; P:carbohydrate metabolic process		IPR001701
AJ625879	endo-beta--glucanase	540	20	51	70%	3	P:metabolic process; F:hydrolase activity, hydrolyzing O-glycosyl compounds; P:carbohydrate metabolic process	EC:3.2.1	IPR001701
AJ625123	elongation factor-1 gamma	516	20	56	81%	5	F:translation elongation factor activity; C:eukaryotic translation elongation factor 1 complex; P:embryonic development ending in birth or egg hatching; P:reproduction; P:translational elongation		IPR001662
AJ625361	elongation factor-1 alpha	535	20	39	90%	8	C:cytoplasm; F:translation elongation factor activity; F:GTP binding; P:translational elongation; F:GTPase activity; C:extracellular region; P:chitin metabolic process; F:chitin binding	EC:3.6.5.1; EC:3.6.5.2; EC:3.6.5.3; EC:3.6.5.4	IPR002557; IPR004161
AJ625505	elongation factor-1 alpha	151	20	12	88%	5	C:cytoplasm; F:translation elongation factor activity; F:GTP binding; P:translational elongation; F:GTPase activity	EC:3.6.5.1; EC:3.6.5.2; EC:3.6.5.3; EC:3.6.5.4	IPR004160
AJ624248	elongation factor 2	394	20	48	87%	4	P:translation; F:translation elongation factor activity; F:GTPase activity; F:GTP binding	EC:3.6.5.3; EC:3.6.5.1; EC:3.6.5.2; EC:3.6.5.4	IPR000795
AJ625894	elongation factor 1 delta	530	20	10	58%	8	F:molecular_function; P:cellular process; F:translation elongation factor activity; C:eukaryotic translation elongation factor 1 complex; P:translational elongation; F:signal transducer activity; P:signal transduction; C:membrane		IPR001326; IPR003660; IPR013256
AJ625020	electron-transfer-alpha polypeptide	533	20	67	83%	10	P:transport; P:head involution; P:open tracheal system development; P:Malpighian tubule morphogenesis; F:electron carrier activity; C:mitochondrial electron transfer flavoprotein complex; P:oxidative phosphorylation; F:FAD binding; P:morphogenesis of an e		IPR014730; IPR014731
AJ516372	elastin microfibril interfacer 2	530	20	58	53%	3	F:zinc ion binding; F:cadmium ion binding; F:copper ion binding		IPR001073
AJ625387	ekn1	539	20	14	73%	2	C:nucleus; F:binding		no IPS match
AJ623719	eif3s10 protein	483	20	67	86%	4	C:eukaryotic translation initiation factor 3 complex; P:regulation of translational initiation; C:nucleus; F:DNA binding		IPR003656
AJ624165	ectodysplasin a2 receptor	495	20	7	47%	15	P:induction of apoptosis; C:integral to membrane; P:epidermis development; P:positive regulation of JNK cascade; P:embryonic development; P:positive regulation of NF-kappaB transcription factor activity; F:tumor necrosis factor receptor activity; F:recept		IPR001368; IPR001781; IPR001876; IPR001881; IPR001965; IPR002052
AJ516671	e2 protein	382	20	32	92%	3	C:cellular_component; F:molecular_function; F:nucleic acid binding		IPR003034
AJ516886	dynein light chain 2	531	20	45	99%	31	F:microtubule motor activity; F:cytoskeletal protein binding; P:vesicle-mediated transport; P:positive regulation of multicellular organism growth; P:post-embryonic body morphogenesis; P:positive regulation of growth rate; P:cell cycle; C:microtubule; C:m		IPR001372; IPR000804
AJ625912	dual specificity phosphatase 6	548	20	35	61%	8	C:cytoplasm; F:protein tyrosine phosphatase activity; P:cell differentiation; F:protein tyrosine/serine/threonine phosphatase activity; F:protein serine/threonine phosphatase activity; F:protein binding; P:inactivation of MAPK activity; P:protein amino ac	EC:3.1.3.48	IPR000340
AJ624772	down syndrome cell adhesion molecule	510	20	9	52%	3	F:protein kinase activity; P:cellular process; C:membrane	EC:2.7.1.37	IPR003596; IPR003598; IPR003599; IPR007110; IPR013098
AJ624469	dopamine beta hydroxylase-like protein	419	1	14	51%	0			IPR013519
AJ625926	dopamine beta hydroxylase-like protein	272	1	8	62%	2	F:NAD+ ADP-ribosyltransferase activity; C:nucleus		IPR012317
AJ624665	domain protein	452	20	7	64%	1	P:response to stress		IPR006015; IPR006016
AJ624686	dna ligase i	538	20	15	54%	4	C:nucleosome; F:DNA binding; P:nucleosome assembly; C:nucleus		no IPS match
AJ624828	dihydrouridine synthase 3-like	537	20	63	79%	5	F:FAD binding; F:nucleic acid binding; F:oxidoreductase activity; F:zinc ion binding; P:tRNA processing		IPR001269
AJ516428	dicarbonyl l-xylulose reductase	512	20	41	68%	8	P:NADP metabolic process; C:brush border; C:microvillus; F:protein binding; P:xylulose metabolic process; F:oxidoreductase activity, acting on the CH-OH group of donors, NAD or NADP as acceptor; P:metabolic process; F:oxidoreductase activity	EC:1.1.1	IPR002198; IPR002347
AJ625030	diacylglycerol acyltransferase	346	20	34	78%	8	C:membrane fraction; P:fat body development; F:diacylglycerol O-acyltransferase activity; P:insulin secretion; C:integral to membrane; F:2-acylglycerol O-acyltransferase activity; C:endoplasmic reticulum; P:triglyceride metabolic process	EC:2.3.1.20; EC:2.3.1.22	IPR004299
AJ623429	developmentally-regulated vdg3	376	2	40	82%	0			no IPS match
AJ624337	developmentally-regulated vdg3	393	2	18	76%	0			no IPS match
AJ624482	developmentally-regulated vdg3	415	2	36	79%	0			no IPS match
AJ625851	developmentally-regulated vdg3	375	2	34	75%	0			no IPS match
AJ625949	developmentally-regulated vdg3	354	2	30	80%	0			no IPS match
AJ625981	developmentally-regulated vdg3	282	2	25	83%	2	F:NAD+ ADP-ribosyltransferase activity; C:nucleus		IPR012317
AJ625243	delta-n p63 p73-like protein	491	20	94	89%	10	F:metal ion binding; F:superoxide dismutase activity; F:transcription factor activity; P:superoxide metabolic process; C:nucleus; P:regulation of transcription, DNA-dependent; F:DNA binding; F:rhodopsin-like receptor activity; P:G-protein coupled receptor	EC:1.15.1.1	IPR002117; IPR006207; IPR010991; IPR011615; IPR000276
AJ516727	dehydroascorbate reductase	375	20	8	57%	4	C:cytoplasm; C:intracellular membrane-bounded organelle; F:molecular_function; P:cellular process		IPR004045; IPR013032
AJ625979	defender against cell death 1	501	20	44	84%	7	P:protein amino acid N-linked glycosylation via asparagine; C:integral to membrane; P:anti-apoptosis; C:microsome; C:oligosaccharyltransferase complex; F:dolichyl-diphosphooligosaccharide-protein glycotransferase activity; C:plasma membrane	EC:2.4.1.119	IPR003038
AJ623841	death-associated protein kinase 1	413	20	21	59%	9	F:calmodulin binding; P:apoptosis; P:protein kinase cascade; F:ATP binding; C:actin cytoskeleton; ; P:protein amino acid phosphorylation; F:protein binding; P:signal transduction	EC:2.7.1.123	IPR000488; IPR013092
AJ624991	deah (asp-glu-ala-his) box polypeptide 38	539	20	20	56%	4	F:ATP-dependent helicase activity; C:nucleus; P:nuclear mRNA splicing, via spliceosome; F:nucleotide binding		no IPS match
AJ625517	dead (asp-glu-ala-asp) box polypeptide 53	535	20	55	71%	6	F:RNA binding; C:intracellular; F:ATP-dependent RNA helicase activity; F:nucleic acid binding; F:ATP binding; F:ATP-dependent helicase activity		IPR011545; IPR014001; IPR014021
AJ626065	dead (asp-glu-ala-asp) box polypeptide 42	531	20	39	72%	3	F:nucleic acid binding; F:ATP binding; F:ATP-dependent helicase activity		no IPS match
AJ624089	dead (asp-glu-ala-asp) box polypeptide 17	527	20	61	84%	8	F:RNA helicase activity; F:ATP-dependent helicase activity; F:RNA binding; F:RNA-dependent ATPase activity; F:ATP binding; C:nucleus; P:RNA processing; F:nucleic acid binding		IPR000629; IPR011545; IPR014001; IPR014021
AJ625992	dc2-related axonemal dynein intermediate chain 4	444	3	7	73%	2	C:cellular_component; P:biological_process		no IPS match
AJ623552	dbh-like 1	359	20	12	58%	3	F:molecular_function; F:dopamine beta-monooxygenase activity; P:histidine catabolic process		IPR005018; IPR013050
AJ516547	cytoplasmic intermediate filament protein	533	20	53	79%	4	C:intermediate filament; F:structural molecule activity; P:positive regulation of growth rate; P:embryonic development ending in birth or egg hatching		IPR001664
AJ625462	cytochromefamilysubfamilypolypeptide 9	532	20	32	57%	7	C:microsome; F:oxidoreductase activity; F:monooxygenase activity; F:iron ion binding; P:electron transport; F:heme binding; F:zinc ion binding		IPR001128; IPR002401; IPR006564
AJ625830	cytochromefamilysubfamilypolypeptide 22	396	20	13	63%	9	C:microsome; F:binding; P:drug metabolic process; F:monooxygenase activity; P:electron transport; C:integral to membrane; C:endoplasmic reticulum; F:iron ion binding; F:heme binding		IPR001128; IPR002401
AJ623880	cytochrome oxidase subunit i	467	20	64	91%	8	F:copper ion binding; C:mitochondrial respiratory chain; F:iron ion binding; P:electron transport; P:transport; C:integral to membrane; F:cytochrome-c oxidase activity; C:membrane	EC:1.9.3.1	IPR000883
AJ516500	cytochrome csubunit va	547	20	34	67%	5	F:metal ion binding; C:mitochondrial inner membrane; F:electron carrier activity; F:cytochrome-c oxidase activity; P:electron transport	EC:1.9.3.1	IPR003204
AJ516636	cytochrome c oxidase subunit via polypeptide 1	530	20	10	57%	4	C:mitochondrion; F:cytochrome-c oxidase activity; C:mitochondrial envelope; P:electron transport		IPR001349
AJ624079	cytochrome c oxidase subunit iv	365	19	8	55%	6	P:cellular respiration; C:mitochondrial respiratory chain complex IV; P:electron transport; C:integral to membrane; F:cytochrome-c oxidase activity; F:serine-type endopeptidase inhibitor activity		IPR004203; IPR002223
AJ624894	cytochrome c	534	20	46	88%	13	C:cytosol; P:transport; P:DNA fragmentation involved in apoptosis; P:cellular respiration; P:activation of caspase activity by cytochrome c; F:electron transporter, transferring electrons from CoQH2-cytochrome c reductase complex and cytochrome c oxidase		IPR002327; IPR003088; IPR009056; IPR012125
AJ624584	cytochrome b	360	3	15	82%	6	F:oxidoreductase activity; C:mitochondrial respiratory chain; F:iron ion binding; P:electron transport; P:transport; C:integral to membrane		no IPS match
AJ624838	cytochrome b	536	20	94	78%	7	F:oxidoreductase activity; C:mitochondrial respiratory chain; F:iron ion binding; P:electron transport; P:transport; C:integral to membrane; C:membrane		IPR005798
AJ624064	cysteine-rich secretory protein lccl domain containing 2	543	20	20	48%	4	C:cellular_component; C:extracellular region; F:serine-type endopeptidase inhibitor activity; P:multicellular organismal development		IPR001283; IPR002223; IPR003582; IPR003659; IPR005611; IPR014044
AJ624807	cysteine rich transmembrane bmp regulator 1 (chordin like)	530	20	18	37%	8	F:molecular_function; C:cellular_component; P:multicellular organismal process; P:developmental process; F:transcription factor activity; C:nucleus; F:zinc ion binding; F:serine-type endopeptidase inhibitor activity		IPR000118; IPR000967; IPR003645; IPR004094; IPR006150; IPR006552
AJ624499	cysteine rich protein 61	521	20	37	56%	19	P:ossification; P:positive regulation of angiogenesis; P:integrin-mediated signaling pathway; P:regulation of cell growth; P:DNA replication; P:chemotaxis; P:cell-matrix adhesion; C:extracellular space; P:fibroblast growth factor receptor signaling pathwa		IPR000083; IPR001007; IPR003582; IPR006552
AJ624569	cysteine rich bmp regulator 2 (chordin like)	477	10	6	47%	9	C:extracellular space; P:cell adhesion; F:structural molecule activity; F:protein binding; P:positive regulation of BMP signaling pathway; F:serine-type endopeptidase inhibitor activity; C:extracellular region; C:intracellular; F:zinc ion binding		IPR000877; IPR006552; IPR000315; IPR000433
AJ624667	cystathionine beta-synthase	515	20	50	80%	10	C:cytoplasm; F:pyridoxal phosphate binding; P:homocysteine metabolic process; F:iron ion binding; F:cystathionine beta-synthase activity; P:cysteine biosynthetic process from serine; C:nucleus; P:cysteine biosynthetic process via cystathionine; F:catalyti	EC:4.2.1.22	IPR001216; IPR001926
AJ624460	cyclophilin a	502	20	37	86%	2	F:peptidyl-prolyl cis-trans isomerase activity; P:protein folding	EC:5.2.1.8	IPR002130
AJ625036	cyclin-dependent kinase 5	550	20	84	88%	39	F:ErbB-3 class receptor binding; C:lamellipodium; C:neuromuscular junction; P:cell-matrix adhesion; P:regulated secretory pathway; P:central nervous system development; F:cyclin-dependent protein kinase activity; P:cortical actin cytoskeleton organization	EC:2.7.1.135	IPR000719; IPR002290; IPR002931; IPR008271
AJ623793	cyclic amp-regulated protein	300	0			0			no IPS match
AJ624551	cullin 4a	545	20	47	88%	11	P:induction of apoptosis by intracellular signals; P:G1/S transition of mitotic cell cycle; P:cell cycle arrest; P:negative regulation of cell proliferation; F:protein binding; P:ubiquitin cycle; P:DNA repair; P:cell cycle; F:ATP binding; P:ATP synthesis		IPR001373; IPR000194
AJ625500	cue domain containing 1	534	20	17	63%	2	F:molecular_function; P:biological_process		IPR003892
AJ626333	cubilin (intrinsic factor-cobalamin receptor)	533	20	9	51%	10	P:transport; C:intracellular membrane-bounded organelle; F:protein binding; P:tissue regeneration; P:positive regulation of epithelial cell differentiation; P:inner cell mass cell proliferation; C:proteinaceous extracellular matrix; P:primary metabolic pr		IPR000118; IPR000859; IPR002172
AJ626139	ctp:phosphocholine cytidylyltransferase 1 cg1049-isoform a	241	20	15	63%	9	P:primary metabolic process; ; F:choline-phosphate cytidylyltransferase activity; P:establishment of ommatidial polarity; P:biosynthetic process; P:endocytosis; P:imaginal disc-derived wing morphogenesis; P:cellular metabolic process; P:determination of a	EC:2.7.7.15	no IPS match
AJ624366	cornifelin	527	20	18	57%	1	C:cornified envelope		IPR006461
AJ623424	connective tissue growth factor	415	20	16	55%	4	P:cellular process; P:tissue development; F:protein binding; C:extracellular region		IPR000083; IPR001007; IPR006552
AJ624505	complement componentq subcomponent-like 4	447	20	11	49%	5	P:phosphate transport; C:cytoplasm; F:tumor necrosis factor receptor binding; P:immune response; C:membrane		IPR001073; IPR006052
AJ625619	complement componentq subcomponent-like 1	532	20	9	47%	1	C:cellular_component		IPR001073; IPR006652
AJ516698	collectin sub-family member 12	469	20	27	49%	6	P:defense response; P:transport; F:receptor activity; P:immune response; C:cell part; F:sugar binding		IPR001304
AJ623614	collectin sub-family member 12	514	20	11	46%	6	P:cellular process; P:defense response; F:binding; P:immune response; C:membrane; F:sugar binding		IPR001304
AJ626069	collagen type xii alpha 1	550	20	11	52%	3	P:biological_process; F:structural molecule activity; C:collagen		IPR002035
AJ626467	collagen alpha-1chain precursor	530	20	26	60%	5	F:protein binding; C:cellular_component; P:organ development; C:cytoplasm; P:phosphate transport		IPR008160; IPR008161; PR01217 (PRINTS)
AJ623629	col protein	526	14	14	50%	4	C:cytoplasm; C:proteinaceous extracellular matrix; F:structural molecule activity; P:phosphate transport		no IPS match
AJ624424	col protein	534	11	8	47%	2	P:phosphate transport; C:cytoplasm		no IPS match
AJ624662	col protein	542	12	19	47%	4	P:phosphate transport; C:cytoplasm; P:cell communication; C:membrane		IPR001774
AJ625192	col protein	536	17	28	52%	6	C:cytoplasm; C:proteinaceous extracellular matrix; F:structural molecule activity; P:phosphate transport; P:cell communication; C:membrane		IPR001774; IPR013237
AJ625826	col protein	521	9	18	53%	2	P:phosphate transport; C:cytoplasm		no IPS match
AJ626318	col protein	536	17	31	51%	6	C:cytoplasm; C:proteinaceous extracellular matrix; F:structural molecule activity; P:phosphate transport; F:protein binding; F:zinc ion binding		IPR000519; IPR001841
AJ625435	coiled-coil-helix-coiled-coil-helix domain containing 2	534	1	6	82%	1	P:defense response		IPR010625; IPR003614
AJ625038	coiled-coil domain containing 94	536	20	19	61%	2	F:molecular_function; P:biological_process		IPR007590; IPR013256
AJ624265	coatomer proteinsubunit alpha	407	20	12	86%	15	P:pancreatic juice secretion; C:viral capsid; C:COPI vesicle coat; F:protein transporter activity; C:soluble fraction; C:extracellular space; P:protein targeting; C:microsome; P:ER to Golgi vesicle-mediated transport; F:structural molecule activity; C:end		IPR010714
AJ625214	coagulation factora1 polypeptide	544	20	12	50%	2	F:transferase activity; P:peptide cross-linking		IPR001102
AJ625407	chromosome 20 open reading frame 20	496	20	24	54%	8	P:transcription; P:regulation of cellular process; F:transcription factor activity; C:nucleus; F:sequence-specific DNA binding; F:protein dimerization activity; C:H4/H2A histone acetyltransferase complex; P:regulation of transcription		IPR004827; IPR012423
AJ516724	chromosome 2 open reading frame 25	517	20	38	70%	1	C:cellular_component		no IPS match
AJ626336	chromosome 15 open reading frame 15	396	20	9	82%	6	C:ribosome; P:ribosome biogenesis; F:structural constituent of ribosome; F:ATP binding; C:nucleus; P:translation	EC:3.6.5.3	no IPS match
AJ626390	chromosome 14 open reading frame 8	328	11	9	84%	0			IPR008907; IPR006629
AJ624305	chromosome 1 open reading frame 9	541	20	19	69%	4	F:transcription factor activity; C:nucleus; F:sequence-specific DNA binding; F:protein dimerization activity		IPR004827
AJ625103	chromodomain helicase dna binding protein 5	537	18	8	68%	12	P:regulation of transcription from RNA polymerase II promoter; F:zinc ion binding; F:ATP-dependent DNA helicase activity; P:nucleosome mobilization; F:DNA binding; F:ATP binding; C:polytene chromosome; C:NuRD complex; C:chromatin; F:protein binding; F:tra		IPR012958; IPR001965
AJ516713	chondroitin sulfate proteoglycan 3	541	11	10	50%	3	P:cellular process; F:binding; F:sugar binding		IPR001304
AJ624087	chitinase b precursor	504	8	5	48%	8	F:protein tyrosine phosphatase activity; F:receptor activity; F:chitinase activity; P:chitin catabolic process; F:cation binding; F:carbohydrate binding; P:protein amino acid dephosphorylation; C:extracellular region		IPR003961
AJ625051	chitinase 1	499	16	6	47%	7	F:chitinase activity; C:extracellular space; P:chitin catabolic process; F:cation binding; F:chitin binding; C:extracellular region; P:chitin metabolic process		IPR002557
AJ623376	chitinase	286	20	8	68%	5	F:hydrolase activity, hydrolyzing O-glycosyl compounds; F:cation binding; P:polysaccharide catabolic process; P:chitin metabolic process; P:carbohydrate metabolic process	EC:3.2.1	IPR001223; IPR001223; IPR015821
AJ625292	cg7231-isoform c	468	20	16	58%	2	F:molecular_function; P:biological_process		no IPS match
AJ624307	cg6953-isoform a	469	20	21	53%	6	C:extracellular matrix; F:molecular_function; P:cellular process; C:extracellular region; F:growth factor activity; F:serine-type endopeptidase inhibitor activity		IPR000762; IPR000884; IPR002223
AJ623521	cg6851-isoform a	303	4	4	62%	5	C:integral to membrane; C:mitochondrial envelope; F:binding; P:transport; C:membrane		IPR001993
AJ624746	cg4692-isoform b	537	20	18	50%	1	P:cellular process		IPR003006; PD015221 (PRODOM); IPR006560
AJ626040	cg4376-isoform b	458	20	41	97%	9	F:structural constituent of cytoskeleton; P:cell motion; P:cytoskeletal anchoring at plasma membrane; P:flight behavior; C:focal adhesion; F:calcium ion binding; F:actin filament binding; P:actin filament bundle formation; F:actin binding		IPR001589; IPR001715
AJ624465	cg3355-isoform a	367	20	25	66%	5	P:biological_process; F:trypsin activity; F:enteropeptidase activity; F:serine-type endopeptidase activity; P:proteolysis	EC:3.4.21.4; EC:3.4.21.9	IPR001254
AJ623925	cg32858-isoform a	391	20	22	66%	5	; F:actin binding; P:actin filament bundle formation; P:bristle morphogenesis; P:antennal morphogenesis		no IPS match
AJ624441	cg31708-isoform b	532	20	25	51%	3	P:signal transduction; P:cell-cell adhesion; F:ATP binding		IPR003596; IPR003598; IPR003599; IPR005479; IPR007110; IPR013106; IPR013151
AJ625302	cg1637-isoform c	503	20	14	45%	2	F:hydrolase activity; P:phosphate metabolic process		IPR003597; IPR003961
AJ625863	Apolipophorin precursor	471	20	11	54%	8	P:lipid transport; C:membrane; C:extracellular space; F:lipid transporter activity; P:cell adhesion; P:binding of sperm to zona pellucida; F:lipid binding; P:Wnt receptor signaling pathway		IPR001846
AJ626292	cg14998-isoform c	538	11	37	55%	7	F:GTP binding; F:odorant binding; F:RNA binding; P:SRP-dependent cotranslational protein targeting to membrane; C:signal recognition particle, endoplasmic reticulum targeting; F:transcription factor activity; C:intracellular		IPR000835; IPR006593
AJ624231	cg11334-isoform b	368	20	31	78%	8	F:identical protein binding; C:eukaryotic translation initiation factor 2B complex; P:translational initiation; F:GTP binding; F:translation initiation factor activity; F:transcription factor activity; P:regulation of transcription, DNA-dependent; P:cellu		IPR000649
AJ625697	cerebellin 2 precursor protein	537	20	11	50%	2	C:cellular_component; P:biological_process		IPR001073
AJ624108	centrosome and spindle pole associated protein 1	533	12	6	61%	1	F:zinc ion binding		IPR011016
AJ624876	cell wall surface anchor family protein	533	3	4	41%	1	C:cell surface		no IPS match
AJ625903	cell wall integrity factor	532	20	6	48%	11	F:glyceraldehyde-3-phosphate dehydrogenase (phosphorylating) activity; F:NAD or NADH binding; F:protein xylosyltransferase activity; P:D-xylose metabolic process; P:heparan sulfate proteoglycan biosynthetic process; P:glycolysis; P:polysaccharide metaboli		IPR001304; IPR002889; IPR013994
AJ626428	cell death regulator aven	538	15	7	64%	7	F:receptor activity; F:calcium channel activity; C:membrane fraction; C:intracellular; F:protein binding; P:anti-apoptosis; C:integral to membrane		PD317764 (PRODOM)
AJ516765	cd209l1 protein	552	20	8	43%	6	P:cellular process; F:binding; P:viral reproductive process; P:symbiosis, encompassing mutualism through parasitism; F:sugar binding; C:nucleus		IPR001304; IPR002353; IPR003616
AJ516840	cd209e antigen	551	20	68	50%	1	F:sugar binding		IPR001304
AJ624433	cd209 protein	533	20	21	55%	2	F:binding; F:sugar binding		IPR001304; IPR002353
AJ624397	cathepsin l-associated protein	532	20	18	52%	2	P:biological_process; P:cell adhesion		IPR000782
AJ516578	cathepsin l	296	20	18	68%	1	F:peptidase activity		IPR013201
AJ624869	cathepsin l	533	20	69	81%	5	F:cathepsin L activity; P:proteolysis; P:transport; F:cysteine-type endopeptidase activity; F:cysteine-type peptidase activity	EC:3.4.22.15	IPR000169; IPR000668
AJ625468	catchin protein	533	2	47	88%	3	C:myosin complex; F:motor activity; F:phosphopantetheine binding		IPR006162
AJ625490	caspase 7	536	20	33	61%	16	P:release of cytochrome c from mitochondria; P:response to UV; C:intracellular membrane-bounded organelle; P:induction of apoptosis; F:caspase activity; P:heart development; P:proteolysis; F:protein binding; C:cytoplasmic part; C:organelle membrane; F:tra		IPR000679; IPR001309; IPR011600; IPR015917
AJ623320	carnitine palmitoyltransferase i	375	20	9	55%	5	F:acyltransferase activity; P:response to bacterium; P:transport; P:fatty acid metabolic process; C:mitochondrial outer membrane		IPR000542
AJ624338	carboxypeptidase b	537	20	10	48%	5	F:peptidase activity; F:carboxypeptidase activity; P:proteolysis; F:nucleic acid binding; F:zinc ion binding		IPR003146; IPR001878
AJ623964	carboxylesterase 7	474	16	8	63%	1	F:hydrolase activity, acting on ester bonds		no IPS match
AJ624494	camp responsive element binding2	416	20	17	72%	6	P:transcription; P:signal transduction; F:transcription factor activity; C:nucleus; F:sequence-specific DNA binding; F:protein dimerization activity		IPR004827
AJ624065	calsyntenin 1	532	20	34	61%	1	C:cellular_component		no IPS match
AJ624756	calreticulin	535	20	81	85%	17	C:cytosol; F:zinc ion binding; C:external side of plasma membrane; C:soluble fraction; F:calcium ion binding; P:protein folding; P:cortical actin cytoskeleton organization; P:regulation of apoptosis; P:regulation of transcription, DNA-dependent; P:protein		IPR001580
AJ624120	calponin-like protein	533	1	6	57%	0			IPR000557
AJ624311	calponin-like protein	537	20	33	55%	3	F:actin binding; F:calmodulin binding; P:actomyosin structure organization		IPR000557
AJ625726	calponin-like protein	503	20	91	61%	5	F:actin binding; F:calmodulin binding; P:actomyosin structure organization; C:intracellular; F:zinc ion binding		IPR001876; IPR000557; IPR003096
AJ626099	calponin-like protein	538	1	18	100%	0			no IPS match
AJ625824	calmodulin-like protein	178	0			1	F:calcium ion binding		IPR002048
AJ516842	calmodulin	551	20	15	54%	3	C:cell part; P:cellular process; F:calcium ion binding		IPR000261; IPR002048
AJ624059	calmodulin	551	20	24	88%	5	P:ciliary or flagellar motility; C:myosin complex; C:flagellin-based flagellum; F:calcium ion binding; F:motor activity		IPR002048
AJ624592	calmodulin	531	20	35	88%	10	F:calmodulin binding; C:rhabdomere; P:metarhodopsin inactivation; F:calcium ion binding; P:detection of calcium ion; P:adaptation of rhodopsin mediated signaling; P:regulation of light-activated channel activity; P:rhodopsin mediated signaling pathway; P:		IPR000261; IPR002048; IPR002048
AJ625790	c1q-like adipose specific protein	533	9	7	44%	3	C:cytoplasm; P:phosphate transport; F:sugar binding		IPR001073
AJ516515	c14orf166b protein	532	20	11	54%	3	P:ciliary or flagellar motility; C:flagellin-based flagellum; F:calcium ion binding		IPR002048
AJ516432	c-type lectin superfamilymember g	529	20	9	44%	3	F:molecular_function; C:membrane; F:sugar binding		IPR000253; IPR001304
AJ624088	c-type lectin a	550	20	16	49%	2	F:sugar binding; C:membrane		IPR001304; IPR002353
AJ624949	c-24sterol reductase	484	7	5	51%	4	P:translational termination; F:GTP binding; F:translation release factor activity; F:GTPase activity		IPR002172
AJ623545	bromodomain-containing protein	431	20	26	54%	1	F:molecular_function		IPR002895
AJ624944	bromodomain containing 7	516	4	5	71%	3	C:membrane; F:sugar binding; F:latrotoxin receptor activity		IPR000922; IPR006210
AJ624217	bromodomain containing 3	535	20	40	72%	6	P:spermatogenesis; P:MAPKKK cascade; P:chromatin assembly or disassembly; F:chromatin binding; F:protein kinase activity; F:single-stranded DNA binding	EC:2.7.1.37	no IPS match
AJ516473	bone morphogenetic protein 1	509	20	15	58%	6	P:determination of ventral identity; F:binding; F:metalloendopeptidase activity; C:extracellular region; P:proteolysis; P:cartilage development	EC:3.4.24	IPR000253; IPR000859
AJ623904	bicaudal d homolog 1	461	20	23	66%	17	P:germarium-derived female germ-line cyst formation; P:RNA processing; F:mRNA binding; ; C:cytoskeleton; P:germarium-derived oocyte fate determination; ; F:dynein binding; P:oocyte microtubule cytoskeleton polarization; P:intracellular mRNA localization;		IPR003106; IPR004827
AJ625091	betaisoform cra_b	508	20	38	100%	8	C:cytoplasm; P:microtubule-based movement; C:protein complex; F:GTP binding; P:protein polymerization; F:structural molecule activity; F:GTPase activity; C:microtubule	EC:3.6.5.1; EC:3.6.5.2; EC:3.6.5.3; EC:3.6.5.4	IPR008280
AJ623463	beta-n-acetylhexosaminidase	347	20	10	47%	1	F:molecular_function		no IPS match
AJ623967	beta-actin	440	20	28	100%	7	F:structural constituent of cytoskeleton; C:costamere; P:sarcomere organization; F:protein binding; F:ATP binding; C:actin cytoskeleton; P:response to calcium ion		IPR004000; IPR004001
AJ516796	beta tubulin	551	20	102	100%	8	C:cytoplasm; P:microtubule-based movement; C:protein complex; F:GTP binding; P:protein polymerization; F:structural molecule activity; F:GTPase activity; C:microtubule	EC:3.6.5.1; EC:3.6.5.2; EC:3.6.5.3; EC:3.6.5.4	IPR002453; IPR008280; IPR006624
AJ625116	beta actin	536	20	16	89%	8	F:structural constituent of cytoskeleton; C:costamere; P:sarcomere organization; F:protein binding; F:ATP binding; C:cytosol; C:actin cytoskeleton; P:response to calcium ion		IPR004000; IPR004000; IPR004001
AJ516661	basic transcription factor 3-like 4	552	20	22	75%	2	C:cellular_component; F:molecular_function		IPR002715
AJ624156	baculoviral iap repeat-containing 2	531	20	16	46%	5	P:regulation of apoptosis; F:binding; C:intracellular; F:zinc ion binding; P:anti-apoptosis		IPR000315; IPR001370; IPR001781
AJ624383	b-cell translocation geneanti-proliferative	528	20	14	69%	17	P:cell migration; P:response to oxidative stress; F:transcription cofactor activity; P:positive regulation of catalytic activity; F:kinase binding; P:negative regulation of cell growth; P:regulation of neuron differentiation; P:regulation of apoptosis; P:		IPR002087
AJ623499	atph+mitochondrial f1delta subunit	496	20	37	68%	5	C:proton-transporting ATP synthase complex, catalytic core F(1); F:hydrogen ion transporting ATP synthase activity, rotational mechanism; P:ATP synthesis coupled proton transport; C:mitochondrial proton-transporting ATP synthase complex; C:proton-transpor	EC:3.6.3.14	IPR001469; IPR001627
AJ624960	atph+mitochondrial f1alpha subunitcardiac muscle	538	20	87	94%	11	C:proton-transporting ATP synthase complex, catalytic core F(1); F:hydrogen ion transporting ATP synthase activity, rotational mechanism; P:ATP synthesis coupled proton transport; F:metal ion binding; C:extracellular space; C:membrane fraction; F:ATP bind	EC:3.6.3.14	IPR000194
AJ624970	atph+mitochondrial f0subunit f6	537	20	11	56%	7	C:protein complex; C:mitochondrial inner membrane; P:generation of precursor metabolites and energy; F:hydrogen ion transmembrane transporter activity; P:ion transport; P:ATP synthesis coupled proton transport; C:proton-transporting two-sector ATPase comp		IPR008387
AJ625646	atp5a1 protein	533	20	49	86%	10	F:hydrogen-exporting ATPase activity, phosphorylative mechanism; C:mitochondrial proton-transporting ATP synthase complex, catalytic core F(1); F:hydrogen ion transporting ATP synthase activity, rotational mechanism; P:ATP synthesis coupled proton transpo	EC:3.6.3.6; EC:3.6.3.14	IPR000793; IPR006608
AJ516521	atp-dependent rna helicase a (nuclear dna helicase ii) (ndh ii) (deah box protein 9) (mhel-5)	406	20	30	65%	8	C:cytoplasm; C:nucleolus; F:ATP-dependent RNA helicase activity; F:nucleic acid binding; F:protein binding; F:double-stranded RNA binding; C:intracellular; P:metabolic process		IPR001159; IPR000583
AJ626411	atp-bindingsub-family fmember 3	529	20	54	80%	5	C:membrane; F:ATPase activity; F:ATP binding; F:nucleotide binding; F:nucleoside-triphosphatase activity		IPR003593; IPR003439; IPR003590
AJ624167	atp synthase-like protein	533	20	17	55%	1	F:hydrogen ion transmembrane transporter activity		no IPS match
AJ626048	atp synthase oligomycin sensitivity conferral protein	459	20	26	71%	6	F:hydrogen-exporting ATPase activity, phosphorylative mechanism; C:mitochondrial proton-transporting ATP synthase, central stalk; P:proton transport; P:ATP synthesis coupled proton transport; C:proton-transporting two-sector ATPase complex; F:DNA binding	EC:3.6.3.6	IPR000711; IPR003650
AJ624752	atp synthase beta subunit	450	20	32	90%	10	F:hydrogen-exporting ATPase activity, phosphorylative mechanism; F:hydrogen ion transporting ATP synthase activity, rotational mechanism; C:mitochondrial proton-transporting ATP synthase, catalytic core; P:ATP synthesis coupled proton transport; F:metal i	EC:3.6.3.6; EC:3.6.3.14	IPR000793
AJ625661	atp synthase beta subunit	106	17	6	86%	10	P:purine base metabolic process; F:hydrogen-exporting ATPase activity, phosphorylative mechanism; C:mitochondrial proton-transporting ATP synthase complex, catalytic core F(1); F:hydrogen ion transporting ATP synthase activity, rotational mechanism; P:cel	EC:3.6.3.6; EC:3.6.3.14	no IPS match
AJ624768	atg5 autophagy related 5 homolog	383	20	35	84%	6	P:autophagic vacuole formation; P:apoptosis; F:protein binding; C:autophagic vacuole; C:cytoplasm; P:autophagy		IPR007239
AJ624021	aspartyl-trna synthetase 2	493	20	51	73%	8	C:cytoplasm; F:nucleic acid binding; P:tRNA aminoacylation for protein translation; F:aspartate-tRNA ligase activity; F:nucleotide binding; F:aminoacyl-tRNA ligase activity; F:ATP binding; P:translation	EC:6.1.1.12	IPR004364; IPR004364
AJ624032	ash2l	539	20	43	76%	8	P:hemopoiesis; C:histone methyltransferase complex; F:metal ion binding; F:transcription regulator activity; F:DNA binding; F:protein binding; P:transcription from RNA polymerase II promoter; P:regulation of transcription, DNA-dependent		IPR003877
AJ516677	arp2 actin-related protein 2 homolog	252	20	22	92%	5	F:ATP binding; C:Arp2/3 protein complex; P:cell motion; F:protein binding; F:structural constituent of cytoskeleton		IPR004000
AJ624591	armadillo repeat containing 8	527	20	51	73%	5	C:cellular_component; P:biological_process; F:binding; F:transcription factor activity; C:nucleus		IPR000225; IPR000818; PD136283 (PRODOM)
AJ516567	armadillo repeat containing 3	527	20	47	62%	1	F:molecular_function		no IPS match
AJ516884	armadillo repeat containing 1	534	20	24	64%	3	C:cellular_component; P:metal ion transport; F:metal ion binding		no IPS match
AJ516482	arginine kinase	533	20	65	83%	3	F:arginine kinase activity; F:ATP binding; F:kinase activity	EC:2.7.3.3	IPR000749; IPR003409
AJ516876	arginine glutamic acid dipeptiderepeats	513	20	33	65%	10	F:poly-glutamine tract binding; C:histone deacetylase complex; F:DNA binding; P:NLS-bearing substrate import into nucleus; P:transcription; P:chromatin remodeling; F:transcription factor activity; C:nucleus; F:zinc ion binding; F:sequence-specific DNA bin		IPR000679; IPR011017; IPR006564
AJ516766	ankyrin repeat domain 45	549	20	37	64%	5	P:protein folding; P:response to unfolded protein; F:ATP binding; F:transcription factor activity; P:regulation of transcription, DNA-dependent		IPR013126
AJ623941	ankyrin repeat domain 43	273	20	12	61%	0			IPR002110
AJ625284	anhydro-n-acetylmuramic acid kinase	529	20	23	53%	0			IPR002110
AJ516523	angiotensin converting enzyme	444	20	48	79%	12	C:soluble fraction; F:chloride ion binding; P:regulation of blood pressure; C:membrane fraction; F:carboxypeptidase activity; F:hydrolase activity, acting on glycosyl bonds; F:peptidyl-dipeptidase A activity; C:plasma membrane; C:integral to membrane; P:p	EC:3.4.15.1	IPR001548
AJ625901	anase-related protein from calystegia sepium	482	5	5	52%	3	F:endoribonuclease activity; F:RNA binding; C:endoplasmic reticulum		IPR001568; IPR000886
AJ623953	amplified in osteosarcoma	486	20	48	68%	2	F:protein binding; C:soluble fraction		IPR012913
AJ624254	aminopeptidase n	531	20	14	58%	8	F:receptor activity; F:alanine aminopeptidase activity; C:integral to plasma membrane; F:metal ion binding; C:ER-Golgi intermediate compartment; P:multicellular organismal development; P:cellular process; F:metallopeptidase activity		no IPS match
AJ624121	amiloride binding protein 1 (amine oxidase (copper-containing))	533	20	34	59%	9	F:copper ion binding; F:ATPase activity, coupled to transmembrane movement of substances; C:extracellular space; F:ATP binding; F:amine oxidase activity; P:metabolic process; F:heparin binding; C:membrane; P:amiloride transport	EC:1.4.3.4; EC:1.4.3.6	IPR000269; IPR015798
AJ624381	alpha-amylase	531	13	53	56%	4	F:metal ion binding; F:hydrolase activity, acting on glycosyl bonds; P:metabolic process; F:cation binding		no IPS match
AJ623735	alpha d precursor	352	2	4	63%	0
AJ623397	alpha 3 type vi collagen isoform 1 precursor	280	20	9	58%	2	C:proteinaceous extracellular matrix; P:biological_process		IPR002035
AJ624353	alpha 3 type vi collagen isoform 1 precursor	533	20	18	53%	4	C:cytoplasm; P:cell adhesion; F:structural molecule activity; P:phosphate transport		IPR002035
AJ625595	alpha 2 isoform 2	534	20	59	100%	7	F:structural molecule activity; F:GTP binding; C:microtubule; P:microtubule-based movement; F:GTPase activity; C:protein complex; P:protein polymerization		IPR002452; IPR008280
AJ625866	alpha 2 isoform 2	550	20	75	99%	7	P:microtubule-based movement; C:protein complex; F:GTP binding; P:protein polymerization; F:structural molecule activity; F:GTPase activity; C:microtubule	EC:3.6.5.1; EC:3.6.5.2; EC:3.6.5.3; EC:3.6.5.4	IPR002452; IPR008280
AJ626187	alkaline phosphatase	532	20	18	47%	5	F:hydrolase activity; P:nucleotide catabolic process; F:phospholipase A2 activity; P:phospholipid metabolic process; P:lipid catabolic process		IPR013090
AJ624832	af286475_1retinitis pigmentosa gtpase regulator-like protein	530	20	11	44%	2	C:intermediate filament; F:structural molecule activity		no IPS match
AJ516365	af101063_1intermediate filament filarin	534	5	6	51%	2	C:intermediate filament; F:structural molecule activity		IPR001322; IPR002049; IPR003006
AJ516519	adp-ribosylation factor 1	534	20	60	95%	16	C:cytosol; F:protein transporter activity; P:small GTPase mediated signal transduction; P:rRNA processing; F:receptor signaling protein activity; F:protein binding; P:ER to Golgi vesicle-mediated transport; F:GTPase activity; C:endomembrane system; P:intr	EC:3.6.5.1; EC:3.6.5.2; EC:3.6.5.3; EC:3.6.5.4	IPR003578; IPR003579; IPR006687; IPR006688; IPR006689
AJ625183	adipocyte complement related protein of 30 kda	533	20	7	60%	5	F:extracellular matrix structural constituent; C:collagen; C:cytoplasm; P:cell adhesion; P:phosphate transport		IPR008160; IPR008161
AJ624842	adenylate translocator	530	20	53	80%	8	P:purine nucleotide transport; F:binding; C:mitochondrial inner membrane; F:ATP:ADP antiporter activity; C:integral to membrane; P:transport; C:membrane; F:transporter activity		IPR001993; IPR002067; IPR002113
AJ623822	adenylate kinase 2	404	20	41	79%	8	F:adenylate kinase activity; F:nucleoside kinase activity; C:mitochondrial inner membrane; C:mitochondrial intermembrane space; F:ATP binding; P:ADP biosynthetic process; P:adenine metabolic process; F:nucleotide kinase activity	EC:2.7.4.3	IPR000850; IPR011769
AJ516687	acyl-coenzyme along chain	401	20	56	89%	8	C:extracellular space; F:long-chain-acyl-CoA dehydrogenase activity; P:electron transport; P:fatty acid metabolic process; F:FAD binding; C:mitochondrion; P:regulation of apoptosis; F:acyl-CoA dehydrogenase activity	EC:1.3.99.13	IPR000712; IPR002017; IPR006089; IPR006090
AJ624728	activin receptor iia	514	20	50	81%	14	F:activin receptor activity, type II; P:cartilage development; F:manganese ion binding; C:extracellular space; P:hindbrain development; F:ATP binding; F:magnesium ion binding; F:protein tyrosine kinase activity; P:neural crest cell migration; F:activin bi	EC:2.7.1.112	IPR000719
AJ626386	actin binding protein	538	20	9	49%	5	F:molecular_function; F:transcription factor activity; C:nucleus; F:sequence-specific DNA binding; F:protein dimerization activity		IPR003124; IPR004827
AJ625071	actin	538	20	98	99%	4	C:cytoskeleton; F:ATP binding; F:structural molecule activity; F:protein binding		IPR004000
AJ625792	actin	330	20	29	98%	4	C:cytoskeleton; F:ATP binding; F:structural molecule activity; F:protein binding		IPR004000; IPR004001
AJ625933	actin	526	20	76	100%	9	F:structural constituent of cytoskeleton; F:glucuronosyltransferase activity; C:actin filament; P:heparan sulfate proteoglycan biosynthetic process; F:protein binding; P:cytokinesis; F:ATP binding; P:heart development; P:chondroitin sulfate biosynthetic p	EC:2.4.1.17	IPR004000; IPR004001; IPR004000
AJ624743	acetyl-coenzyme a acyltransferase 1	528	20	46	68%	10	P:response to steroid hormone stimulus; P:response to nutrient; P:response to drug; C:peroxisome; F:acetyl-CoA C-acetyltransferase activity; P:fatty acid metabolic process; F:acetyl-CoA C-acyltransferase activity; P:generation of precursor metabolites and	EC:2.3.1.9; EC:2.3.1.16	IPR002155; IPR003128
AJ626429	accessory gland protein	524	5	5	59%	0			no IPS match
AJ625915	90-kda heat shock protein	533	20	79	91%	12	F:nitric-oxide synthase regulator activity; F:TPR domain binding; P:mitochondrial transport; P:response to unfolded protein; F:ATP binding; P:signal transduction; F:unfolded protein binding; P:protein refolding; P:positive regulation of nitric oxide biosy		IPR001404; IPR003594
AJ623349	60s ribosomal protein l23	314	0			4	F:structural constituent of ribosome; C:intracellular; C:ribosome; P:translation		IPR000218
AJ624641	60s acidic ribosomal protein p2	485	20	17	88%	6	F:structural constituent of ribosome; F:RNA binding; ; P:translational elongation; C:intracellular; C:ribosome		IPR001813
AJ623956	60s acidic ribosomal protein p1	434	13	17	87%	6	F:nucleic acid binding; F:structural constituent of ribosome; ; P:translational elongation; C:intracellular; C:ribosome		IPR001813
AJ625474	60s acidic ribosomal protein p1	458	20	23	86%	6	F:nucleic acid binding; F:structural constituent of ribosome; ; P:translational elongation; C:intracellular; C:ribosome		IPR001813
AJ625567	6-phosphogluconolactonase	533	20	20	73%	4	P:microtubule-based movement; P:pentose-phosphate shunt; C:microtubule; F:6-phosphogluconolactonase activity	EC:3.1.1.31	no IPS match
AJ624324	40s ribosomal protein s23	487	20	73	92%	5	F:structural constituent of ribosome; P:translation; C:small ribosomal subunit; C:intracellular; C:ribosome	EC:3.6.5.3	IPR005680; IPR006032
AJ624788	3-oxoacyl carrier protein synthase	529	20	28	73%	3	P:cellular biosynthetic process; P:protein modification process; F:fatty-acid synthase activity	EC:2.3.1.85	IPR014031; IPR014030
AJ626427	3-hydroxyisobutyrate dehydrogenase	529	20	28	66%	5	F:3-hydroxyisobutyrate dehydrogenase activity; F:coenzyme binding; P:valine metabolic process; C:mitochondrion; P:pentose-phosphate shunt	EC:1.1.1.31	IPR002204; IPR006115; SM00365 (SMART)
AJ624022	26s proteasome-associated pad1 homolog	110	20	12	96%	4	F:endopeptidase activity; P:ubiquitin-dependent protein catabolic process; C:cytosol; C:proteasome regulatory particle, lid subcomplex		no IPS match
AJ623325	14-3-3-like protein 2	178	0			1	F:protein domain specific binding		IPR000308
AJ623789	1-Precollagen-P	472	1	170	100%	7	F:structural constituent of ribosome; C:ribosome; P:translation; P:phosphate transport; F:two-component sensor activity; P:signal transduction; C:membrane		IPR001854; IPR004829; IPR008160; IPR008161; IPR003661
AJ625074	-like protein	538	20	24	66%	1	F:hydrolase activity		IPR006056; IPR006175
AJ623538	-carotene 9-dioxygenase 2	452	20	10	59%	1	F:oxidoreductase activity, acting on single donors with incorporation of molecular oxygen, incorporation of two atoms of oxygen	EC:1.13.11	IPR004294
AJ516347	---NA---	517	0			0			no IPS match
AJ516350	---NA---	530	0			0			no IPS match
AJ516359	---NA---	529	0			0			no IPS match
AJ516362	---NA---	531	2	5	66%	0			no IPS match
AJ516363	---NA---	534	0			0			IPR003582
AJ516379	---NA---	529	0			1	C:nucleus		IPR003616
AJ516386	---NA---	534	0			0			no IPS match
AJ516387	---NA---	532	0			2	F:DNA binding; C:nucleus		IPR003888
AJ516389	---NA---	324	0			0			no IPS match
AJ516391	---NA---	542	0			0			no IPS match
AJ516394	---NA---	529	0			0			no IPS match
AJ516395	---NA---	534	0			0			no IPS match
AJ516398	---NA---	429	0			0			no IPS match
AJ516400	---NA---	530	0			0			no IPS match
AJ516409	---NA---	526	0			0			no IPS match
AJ516410	---NA---	530	0			0			no IPS match
AJ516413	---NA---	529	0			0			no IPS match
AJ516415	---NA---	478	0			2	F:nucleic acid binding; F:zinc ion binding		IPR001878
AJ516416	---NA---	534	0			1	P:electron transport		IPR002372
AJ516417	---NA---	535	0			0			no IPS match
AJ516418	---NA---	549	0			0			no IPS match
AJ516421	---NA---	535	0			0			no IPS match
AJ516423	---NA---	486	0			0			no IPS match
AJ516424	---NA---	380	0			0			no IPS match
AJ516425	---NA---	464	0			0			no IPS match
AJ516426	---NA---	238	0			0			no IPS match
AJ516427	---NA---	518	2	4	44%	3	F:calcium ion binding; F:DNA binding; C:nucleus		IPR002048; IPR001005
AJ516429	---NA---	482	0			1	F:receptor activity		IPR001007; IPR001368
AJ516430	---NA---	478	0			0			no IPS match
AJ516437	---NA---	534	0			0			no IPS match
AJ516438	---NA---	528	0			0			no IPS match
AJ516440	---NA---	400	0			0			no IPS match
AJ516443	---NA---	231	0			0			no IPS match
AJ516445	---NA---	266	0			0			IPR006207; IPR006552
AJ516448	---NA---	407	0			0			no IPS match
AJ516449	---NA---	334	0			0			no IPS match
AJ516454	---NA---	443	0			0			no IPS match
AJ516455	---NA---	551	1	17	53%	0			no IPS match
AJ516456	---NA---	319	0			0			no IPS match
AJ516460	---NA---	518	0			0			no IPS match
AJ516465	---NA---	548	0			0			no IPS match
AJ516466	---NA---	549	0			0			no IPS match
AJ516470	---NA---	456	0			0			no IPS match
AJ516476	---NA---	534	0			0			no IPS match
AJ516481	---NA---	382	0			0			no IPS match
AJ516483	---NA---	533	0			2	F:extracellular matrix structural constituent; C:collagen		IPR001073; IPR001442
AJ516486	---NA---	526	0			0			no IPS match
AJ516488	---NA---	412	0			0			no IPS match
AJ516494	---NA---	542	0			0			no IPS match
AJ516495	---NA---	543	0			0			no IPS match
AJ516499	---NA---	549	0			0			IPR013809
AJ516504	---NA---	500	0			0			no IPS match
AJ516506	---NA---	189	0			0			no IPS match
AJ516510	---NA---	549	0			0			no IPS match
AJ516512	---NA---	393	0			0			no IPS match
AJ516514	---NA---	542	0			0			no IPS match
AJ516517	---NA---	531	0			3	F:nucleic acid binding; C:nucleus; F:zinc ion binding		IPR003604
AJ516520	---NA---	543	0			0			no IPS match
AJ516525	---NA---	543	0			0			IPR003599; IPR003961
AJ516528	---NA---	541	0			4	F:transcription factor activity; C:nucleus; F:sequence-specific DNA binding; P:regulation of transcription		IPR003657
AJ516530	---NA---	425	0			1	F:catalytic activity		IPR000362
AJ516533	---NA---	530	0			0			no IPS match
AJ516534	---NA---	447	0			0			no IPS match
AJ516536	---NA---	456	0			0			no IPS match
AJ516538	---NA---	479	0			3	F:transporter activity; F:binding; P:transport		IPR002345
AJ516543	---NA---	490	0			0			no IPS match
AJ516549	---NA---	529	0			0			no IPS match
AJ516550	---NA---	491	0			0			no IPS match
AJ516553	---NA---	473	0			0			no IPS match
AJ516559	---NA---	459	0			0			no IPS match
AJ516568	---NA---	486	0			0			no IPS match
AJ516569	---NA---	550	0			0			no IPS match
AJ516580	---NA---	544	1	4	53%	3	F:ATP binding; C:chromosome; P:DNA metabolic process		no IPS match
AJ516584	---NA---	481	0			0			no IPS match
AJ516586	---NA---	515	0			0			no IPS match
AJ516588	---NA---	532	0			0			no IPS match
AJ516589	---NA---	496	0			0			IPR013032
AJ516590	---NA---	382	0			0			no IPS match
AJ516598	---NA---	363	0			0			no IPS match
AJ516601	---NA---	232	0			0			no IPS match
AJ516602	---NA---	199	0			0			no IPS match
AJ516603	---NA---	159	0			0			no IPS match
AJ516605	---NA---	304	0			0			no IPS match
AJ516606	---NA---	506	0			0			no IPS match
AJ516607	---NA---	377	0			0			no IPS match
AJ516616	---NA---	550	0			0			no IPS match
AJ516617	---NA---	547	0			1	P:metabolic process		IPR000583
AJ516622	---NA---	547	0			0			IPR000001; IPR000884
AJ516623	---NA---	352	0			0			no IPS match
AJ516624	---NA---	551	0			0			no IPS match
AJ516627	---NA---	543	0			0			no IPS match
AJ516632	---NA---	530	0			0			no IPS match
AJ516635	---NA---	535	0			0			no IPS match
AJ516641	---NA---	530	0			0			IPR001526; IPR002895; IPR006552
AJ516642	---NA---	525	0			0			no IPS match
AJ516646	---NA---	520	0			0			no IPS match
AJ516648	---NA---	550	0			0			no IPS match
AJ516650	---NA---	284	0			0			no IPS match
AJ516652	---NA---	396	7	28	57%	0			no IPS match
AJ516657	---NA---	419	0			0			no IPS match
AJ516658	---NA---	545	0			0			no IPS match
AJ516659	---NA---	485	0			0			IPR006553
AJ516660	---NA---	431	0			0			no IPS match
AJ516665	---NA---	228	0			0			no IPS match
AJ516666	---NA---	226	0			0			no IPS match
AJ516668	---NA---	552	0			0			no IPS match
AJ516670	---NA---	550	0			6	F:DNA binding; F:transcription factor activity; F:copper ion binding; C:nucleus; C:intracellular; F:zinc ion binding		IPR001083; IPR001876
AJ516674	---NA---	543	0			0			no IPS match
AJ516679	---NA---	318	0			0			no IPS match
AJ516681	---NA---	430	0			0			no IPS match
AJ516683	---NA---	353	0			0			no IPS match
AJ516685	---NA---	407	0			0			no IPS match
AJ516688	---NA---	366	0			0			no IPS match
AJ516689	---NA---	541	0			5	P:regulation of cell growth; F:insulin-like growth factor binding; C:extracellular region; F:serine-type endopeptidase inhibitor activity; F:peptidase inhibitor activity		IPR000867; IPR004094; IPR006150; IPR008197
AJ516691	---NA---	351	0			0			no IPS match
AJ516693	---NA---	551	0			0			no IPS match
AJ516694	---NA---	177	0			0			no IPS match
AJ516696	---NA---	405	0			4	C:extracellular region; P:digestion; F:enzyme activator activity; P:lipid catabolic process		IPR001981; IPR003006
AJ516697	---NA---	367	0			2	P:electron transport; F:electron carrier activity		IPR000170
AJ516699	---NA---	253	0			0			no IPS match
AJ516700	---NA---	531	0			0			no IPS match
AJ516701	---NA---	532	0			0			no IPS match
AJ516704	---NA---	347	0			0			no IPS match
AJ516705	---NA---	280	0			0			no IPS match
AJ516707	---NA---	391	0			0			no IPS match
AJ516710	---NA---	214	0			0			no IPS match
AJ516730	---NA---	556	0			0			no IPS match
AJ516732	---NA---	535	0			0			IPR013256
AJ516736	---NA---	553	0			0			no IPS match
AJ516737	---NA---	548	0			0			no IPS match
AJ516753	---NA---	553	0			0			no IPS match
AJ516754	---NA---	460	0			0			no IPS match
AJ516757	---NA---	514	0			0			no IPS match
AJ516758	---NA---	547	0			0			no IPS match
AJ516759	---NA---	533	0			3	P:regulation of cell growth; F:insulin-like growth factor binding; C:extracellular region		IPR000867
AJ516760	---NA---	543	0			0			no IPS match
AJ516761	---NA---	502	0			0			no IPS match
AJ516764	---NA---	518	0			0			no IPS match
AJ516769	---NA---	494	0			0			no IPS match
AJ516771	---NA---	494	0			0			no IPS match
AJ516779	---NA---	444	0			0			no IPS match
AJ516782	---NA---	511	0			0			no IPS match
AJ516785	---NA---	554	0			0			no IPS match
AJ516786	---NA---	551	0			0			no IPS match
AJ516788	---NA---	534	0			0			no IPS match
AJ516804	---NA---	506	0			0			no IPS match
AJ516806	---NA---	479	0			0			no IPS match
AJ516808	---NA---	551	3	4	48%	0			IPR001073
AJ516810	---NA---	307	0			0			no IPS match
AJ516813	---NA---	535	0			0			no IPS match
AJ516815	---NA---	556	0			0			no IPS match
AJ516816	---NA---	532	5	6	63%	0			no IPS match
AJ516817	---NA---	442	0			2	C:cytoplasm; P:phosphate transport		IPR008160
AJ516822	---NA---	478	0			0			no IPS match
AJ516823	---NA---	550	0			0			IPR006630
AJ516825	---NA---	552	1	4	42%	0			no IPS match
AJ516832	---NA---	517	0			0			no IPS match
AJ516833	---NA---	544	1	4	51%	1	P:response to stress		IPR006015; IPR006016
AJ516835	---NA---	542	0			0			no IPS match
AJ516843	---NA---	496	0			0			no IPS match
AJ516845	---NA---	534	0			1	P:carbohydrate metabolic process		IPR000577; IPR010916
AJ516846	---NA---	552	0			0			IPR000601
AJ516848	---NA---	542	0			0			no IPS match
AJ516851	---NA---	484	0			0			IPR000637
AJ516854	---NA---	532	0			0			no IPS match
AJ516858	---NA---	550	0			0			no IPS match
AJ516860	---NA---	549	0			2	F:DNA binding; F:zinc ion binding		IPR002653
AJ516864	---NA---	344	0			0			no IPS match
AJ516870	---NA---	535	0			0			no IPS match
AJ516878	---NA---	547	0			0			IPR006585
AJ516880	---NA---	550	0			0			no IPS match
AJ516882	---NA---	458	0			4	C:cytoplasm; P:phosphate transport; C:proteinaceous extracellular matrix; P:multicellular organismal development		IPR008160; IPR008161; IPR004116
AJ516887	---NA---	545	0			0			no IPS match
AJ516888	---NA---	465	0			0			no IPS match
AJ516893	---NA---	537	0			0			no IPS match
AJ516898	---NA---	549	0			2	F:nucleic acid binding; F:zinc ion binding		IPR001878
AJ516899	---NA---	551	0			0			no IPS match
AJ516901	---NA---	463	0			0			no IPS match
AJ516902	---NA---	533	0			1	P:metabolic process		IPR000583
AJ516905	---NA---	448	0			0			no IPS match
AJ623321	---NA---	332	0			0			no IPS match
AJ623326	---NA---	310	0			0			no IPS match
AJ623328	---NA---	265	0			1	P:defense response		IPR003614
AJ623333	---NA---	341	0			0			no IPS match
AJ623334	---NA---	441	0			4	F:transcription factor activity; C:nucleus; F:zinc ion binding; F:sequence-specific DNA binding		IPR001628
AJ623337	---NA---	370	0			1	P:intracellular signaling cascade		IPR001762; IPR002219
AJ623339	---NA---	379	0			0			no IPS match
AJ623342	---NA---	302	0			7	P:regulation of cell growth; F:insulin-like growth factor binding; C:extracellular region; F:ion channel inhibitor activity; P:pathogenesis; P:defense response; F:endonuclease activity		IPR000867; IPR001947; IPR002895; IPR003614; IPR005611; IPR003651
AJ623344	---NA---	449	0			0			no IPS match
AJ623348	---NA---	231	0			0			no IPS match
AJ623350	---NA---	263	0			0			no IPS match
AJ623355	---NA---	207	0			0			no IPS match
AJ623359	---NA---	553	0			0			no IPS match
AJ623379	---NA---	519	0			0			IPR000637
AJ623384	---NA---	259	0			0			no IPS match
AJ623385	---NA---	267	0			0			IPR010916
AJ623387	---NA---	311	0			0			no IPS match
AJ623392	---NA---	154	0			0			no IPS match
AJ623395	---NA---	272	0			0			no IPS match
AJ623396	---NA---	369	0			0			no IPS match
AJ623399	---NA---	279	0			0			no IPS match
AJ623402	---NA---	364	0			0			no IPS match
AJ623405	---NA---	250	0			0			no IPS match
AJ623410	---NA---	363	0			0			no IPS match
AJ623413	---NA---	383	0			0			no IPS match
AJ623416	---NA---	289	0			0			no IPS match
AJ623418	---NA---	348	0			0			IPR007084
AJ623426	---NA---	401	0			2	F:nucleic acid binding; F:zinc ion binding		IPR000571
AJ623427	---NA---	391	0			0			no IPS match
AJ623431	---NA---	433	0			0			no IPS match
AJ623437	---NA---	184	0			0			no IPS match
AJ623439	---NA---	281	0			2	C:intracellular; F:zinc ion binding		IPR015880
AJ623440	---NA---	225	0			0			no IPS match
AJ623442	---NA---	293	0			0			no IPS match
AJ623443	---NA---	366	0			1	F:RNA binding		IPR002942
AJ623451	---NA---	258	0			0			no IPS match
AJ623452	---NA---	229	0			0			no IPS match
AJ623454	---NA---	338	0			2	C:intracellular; F:zinc ion binding		IPR015880
AJ623455	---NA---	269	0			3	F:DNA binding; F:DNA-directed RNA polymerase activity; P:transcription		IPR006591
AJ623461	---NA---	255	0			0			no IPS match
AJ623462	---NA---	486	0			0			no IPS match
AJ623465	---NA---	135	0			2	F:endonuclease activity; F:peptidase inhibitor activity		IPR000118; IPR003651; IPR006150; IPR008197
AJ623479	---NA---	483	0			0			no IPS match
AJ623483	---NA---	319	0			0			no IPS match
AJ623488	---NA---	368	0			0			IPR006623
AJ623489	---NA---	287	0			0			no IPS match
AJ623490	---NA---	492	0			0			no IPS match
AJ623491	---NA---	256	0			0			no IPS match
AJ623502	---NA---	454	0			0			no IPS match
AJ623509	---NA---	209	0			0			no IPS match
AJ623510	---NA---	234	0			0			no IPS match
AJ623513	---NA---	350	0			0			no IPS match
AJ623514	---NA---	384	0			1	C:membrane		IPR000033; IPR001680
AJ623519	---NA---	328	0			2	P:proteolysis; F:astacin activity		IPR001506
AJ623522	---NA---	203	0			0			no IPS match
AJ623526	---NA---	540	0			1	C:endoplasmic reticulum		IPR000886
AJ623527	---NA---	454	4	5	45%	0			no IPS match
AJ623529	---NA---	369	0			3	C:intracellular; F:zinc ion binding; F:nucleic acid binding		IPR001876; IPR001878
AJ623531	---NA---	356	0			0			no IPS match
AJ623533	---NA---	343	0			0			no IPS match
AJ623540	---NA---	373	0			0			no IPS match
AJ623541	---NA---	217	0			0			no IPS match
AJ623548	---NA---	128	0			0			no IPS match
AJ623550	---NA---	251	0			0			no IPS match
AJ623553	---NA---	233	0			0			no IPS match
AJ623556	---NA---	218	0			0			no IPS match
AJ623557	---NA---	239	0			0			no IPS match
AJ623565	---NA---	293	0			1	P:defense response		IPR001542; IPR003614
AJ623567	---NA---	314	0			0			no IPS match
AJ623568	---NA---	456	0			1	F:calcium ion binding		IPR002048; IPR002048
AJ623571	---NA---	232	0			0			no IPS match
AJ623574	---NA---	482	0			0			no IPS match
AJ623586	---NA---	390	0			0			no IPS match
AJ623588	---NA---	443	0			0			no IPS match
AJ623590	---NA---	524	1	4	47%	2	C:intracellular; F:zinc ion binding		IPR000118; IPR002049; IPR006210; IPR000315
AJ623591	---NA---	249	0			0			no IPS match
AJ623592	---NA---	284	0			4	F:DNA binding; F:DNA primase activity; P:DNA replication; F:zinc ion binding		IPR000859; IPR002694; IPR003006
AJ623599	---NA---	418	0			0			no IPS match
AJ623600	---NA---	511	0			0			IPR013194
AJ623603	---NA---	342	1	17	76%	0			no IPS match
AJ623604	---NA---	274	0			0			no IPS match
AJ623606	---NA---	180	0			0			no IPS match
AJ623610	---NA---	312	0			0			no IPS match
AJ623616	---NA---	441	0			0			no IPS match
AJ623617	---NA---	390	0			0			IPR003596
AJ623621	---NA---	263	0			0			no IPS match
AJ623623	---NA---	459	0			0			no IPS match
AJ623626	---NA---	464	0			0			no IPS match
AJ623632	---NA---	192	0			0			no IPS match
AJ623636	---NA---	469	0			2	F:nucleic acid binding; F:zinc ion binding		IPR000571
AJ623645	---NA---	430	0			0			no IPS match
AJ623646	---NA---	493	0			2	C:intracellular; F:zinc ion binding		IPR015880
AJ623651	---NA---	406	0			0			no IPS match
AJ623652	---NA---	430	0			0			no IPS match
AJ623657	---NA---	467	0			0			no IPS match
AJ623658	---NA---	429	0			0			no IPS match
AJ623659	---NA---	371	0			0			no IPS match
AJ623660	---NA---	282	0			0			no IPS match
AJ623661	---NA---	436	0			0			no IPS match
AJ623663	---NA---	173	0			0			no IPS match
AJ623666	---NA---	479	0			0			no IPS match
AJ623677	---NA---	543	0			0			no IPS match
AJ623683	---NA---	535	0			0			no IPS match
AJ623686	---NA---	442	0			0			no IPS match
AJ623688	---NA---	491	0			0			no IPS match
AJ623689	---NA---	353	0			0			no IPS match
AJ623693	---NA---	231	0			0			no IPS match
AJ623696	---NA---	263	0			0			no IPS match
AJ623700	---NA---	468	0			0			no IPS match
AJ623701	---NA---	547	0			4	F:protein binding; F:zinc ion binding; F:nucleic acid binding; C:intracellular		IPR001841; IPR001965; IPR006560; IPR007087; IPR003006
AJ623702	---NA---	233	0			0			no IPS match
AJ623703	---NA---	355	0			0			no IPS match
AJ623706	---NA---	377	0			0			no IPS match
AJ623708	---NA---	104	0			0			no IPS match
AJ623709	---NA---	102	0			0			no IPS match
AJ623715	---NA---	206	0			0			no IPS match
AJ623721	---NA---	444	0			0			no IPS match
AJ623722	---NA---	466	0			0			no IPS match
AJ623725	---NA---	465	0			0			IPR006630
AJ623728	---NA---	518	0			0			no IPS match
AJ623736	---NA---	444	0			0			no IPS match
AJ623739	---NA---	408	0			0			no IPS match
AJ623742	---NA---	235	0			0			no IPS match
AJ623746	---NA---	351	0			0			no IPS match
AJ623751	---NA---	142	0			0			no IPS match
AJ623757	---NA---	375	0			0			no IPS match
AJ623762	---NA---	456	0			0			no IPS match
AJ623767	---NA---	419	0			0			no IPS match
AJ623772	---NA---	504	0			0			no IPS match
AJ623776	---NA---	327	0			0			no IPS match
AJ623783	---NA---	482	0			4	F:DNA binding; F:transcription factor activity; F:copper ion binding; C:nucleus		IPR001083
AJ623786	---NA---	258	0			4	F:DNA binding; F:DNA primase activity; P:DNA replication; F:zinc ion binding		IPR000859; IPR003006; IPR002694
AJ623787	---NA---	444	0			0			no IPS match
AJ623799	---NA---	334	0			0			no IPS match
AJ623807	---NA---	299	0			0			no IPS match
AJ623808	---NA---	236	0			0			no IPS match
AJ623810	---NA---	338	0			0			no IPS match
AJ623811	---NA---	392	0			3	C:chromatin; F:DNA binding; C:nucleus		IPR000079
AJ623823	---NA---	160	0			0			no IPS match
AJ623830	---NA---	339	0			0			no IPS match
AJ623834	---NA---	182	0			0			no IPS match
AJ623835	---NA---	120	0			0			no IPS match
AJ623838	---NA---	507	0			3	C:chromatin; F:DNA binding; C:nucleus		IPR000079; IPR013256
AJ623840	---NA---	425	0			0			no IPS match
AJ623845	---NA---	304	0			0			no IPS match
AJ623853	---NA---	427	0			1	C:nucleus		IPR003616
AJ623861	---NA---	403	0			0			no IPS match
AJ623867	---NA---	416	0			0			no IPS match
AJ623872	---NA---	338	0			0			no IPS match
AJ623875	---NA---	306	0			0			no IPS match
AJ623876	---NA---	369	0			0			no IPS match
AJ623887	---NA---	353	0			0			no IPS match
AJ623888	---NA---	408	0			0			no IPS match
AJ623894	---NA---	264	0			0			no IPS match
AJ623898	---NA---	281	0			0			no IPS match
AJ623902	---NA---	312	0			0			no IPS match
AJ623912	---NA---	256	0			0			no IPS match
AJ623921	---NA---	231	0			0			no IPS match
AJ623926	---NA---	295	0			0			no IPS match
AJ623935	---NA---	374	0			0			no IPS match
AJ623940	---NA---	360	0			0			no IPS match
AJ623951	---NA---	462	0			0			no IPS match
AJ623957	---NA---	140	0			0			no IPS match
AJ623958	---NA---	424	0			0			no IPS match
AJ623959	---NA---	483	0			2	C:cytoplasm; P:phosphate transport		IPR008160; IPR008160
AJ623961	---NA---	523	0			0			no IPS match
AJ623963	---NA---	387	8	11	56%	3	F:receptor activity; F:nucleic acid binding; F:zinc ion binding		IPR001368; IPR001878
AJ623970	---NA---	433	0			2	C:extracellular region; P:defense response		IPR006080
AJ623971	---NA---	397	0			0			no IPS match
AJ623972	---NA---	429	0			0			no IPS match
AJ623974	---NA---	430	0			1	C:endoplasmic reticulum		IPR000886
AJ623981	---NA---	415	0			0			no IPS match
AJ623984	---NA---	390	0			0			no IPS match
AJ623992	---NA---	481	0			0			no IPS match
AJ623997	---NA---	382	0			2	C:intracellular; F:zinc ion binding		IPR001876
AJ624000	---NA---	367	0			0			no IPS match
AJ624005	---NA---	215	0			0			no IPS match
AJ624006	---NA---	405	0			4	F:transcription factor activity; C:nucleus; F:zinc ion binding; F:sequence-specific DNA binding		IPR001628
AJ624008	---NA---	480	0			0			no IPS match
AJ624012	---NA---	447	0			0			no IPS match
AJ624014	---NA---	430	0			4	F:peptidase inhibitor activity; C:extracellular region; P:carbohydrate metabolic process; F:cellulose binding		IPR008197; IPR000254; IPR006150; IPR008197
AJ624016	---NA---	504	0			0			IPR001614
AJ624023	---NA---	332	0			0			no IPS match
AJ624026	---NA---	473	0			0			no IPS match
AJ624029	---NA---	350	0			0			no IPS match
AJ624039	---NA---	548	0			0			no IPS match
AJ624042	---NA---	210	0			0			no IPS match
AJ624055	---NA---	168	0			0			no IPS match
AJ624072	---NA---	205	0			0			IPR013809
AJ624081	---NA---	233	0			0			no IPS match
AJ624116	---NA---	532	0			0			no IPS match
AJ624135	---NA---	533	0			0			no IPS match
AJ624147	---NA---	533	0			0			no IPS match
AJ624148	---NA---	407	0			0			no IPS match
AJ624150	---NA---	449	0			0			no IPS match
AJ624154	---NA---	530	0			1	F:calcium ion binding		IPR001881; IPR006210; IPR006604
AJ624159	---NA---	460	0			0			no IPS match
AJ624166	---NA---	352	0			0			no IPS match
AJ624173	---NA---	531	0			0			no IPS match
AJ624181	---NA---	279	0			0			no IPS match
AJ624182	---NA---	530	0			0			no IPS match
AJ624192	---NA---	509	0			0			no IPS match
AJ624207	---NA---	505	0			0			IPR013256
AJ624208	---NA---	523	0			3	F:phospholipase A2 activity; P:phospholipid metabolic process; P:lipid catabolic process		IPR013090
AJ624213	---NA---	493	0			0			no IPS match
AJ624214	---NA---	461	0			2	F:hormone activity; C:extracellular region		IPR004825; PR01217 (PRINTS)
AJ624215	---NA---	523	0			5	P:protein modification process; F:transcription factor activity; C:nucleus; F:zinc ion binding; F:protein binding		IPR000626; IPR001138; IPR001841
AJ624219	---NA---	399	0			0			no IPS match
AJ624220	---NA---	543	0			2	C:intracellular; F:zinc ion binding		IPR015880
AJ624225	---NA---	533	2	4	41%	0			no IPS match
AJ624230	---NA---	405	0			0			no IPS match
AJ624235	---NA---	377	0			0			no IPS match
AJ624236	---NA---	531	0			2	F:cysteine-type endopeptidase inhibitor activity; F:metal ion binding		IPR000010; IPR003243; IPR006035
AJ624245	---NA---	433	0			0			IPR005824
AJ624251	---NA---	503	0			0			no IPS match
AJ624258	---NA---	537	0			0			no IPS match
AJ624263	---NA---	451	0			0			no IPS match
AJ624267	---NA---	407	0			0			no IPS match
AJ624270	---NA---	529	0			0			no IPS match
AJ624272	---NA---	461	0			0			no IPS match
AJ624274	---NA---	542	0			0			no IPS match
AJ624275	---NA---	449	0			0			no IPS match
AJ624282	---NA---	493	0			0			no IPS match
AJ624283	---NA---	554	0			0			no IPS match
AJ624291	---NA---	236	0			2	F:hormone activity; C:extracellular region		IPR004825
AJ624298	---NA---	540	0			2	C:intracellular; F:zinc ion binding		IPR000315
AJ624299	---NA---	492	0			0			IPR003596; IPR003598; IPR003599; IPR007110
AJ624308	---NA---	262	0			0			no IPS match
AJ624310	---NA---	488	0			0			no IPS match
AJ624312	---NA---	542	0			0			no IPS match
AJ624314	---NA---	346	0			0			no IPS match
AJ624317	---NA---	537	0			0			IPR004011
AJ624319	---NA---	538	0			0			no IPS match
AJ624321	---NA---	441	0			0			no IPS match
AJ624322	---NA---	516	0			0			no IPS match
AJ624331	---NA---	533	0			0			no IPS match
AJ624336	---NA---	536	1	4	45%	0			IPR002017; IPR013144
AJ624346	---NA---	499	0			0			no IPS match
AJ624348	---NA---	539	0			0			no IPS match
AJ624349	---NA---	538	0			0			no IPS match
AJ624351	---NA---	458	0			0			no IPS match
AJ624357	---NA---	302	0			0			no IPS match
AJ624358	---NA---	447	0			0			no IPS match
AJ624370	---NA---	279	0			3	C:intracellular; F:zinc ion binding; F:endonuclease activity		IPR000118; IPR001876; IPR003651
AJ624371	---NA---	255	0			0			no IPS match
AJ624377	---NA---	406	0			0			no IPS match
AJ624379	---NA---	341	0			0			IPR006552; IPR006622
AJ624387	---NA---	431	0			0			no IPS match
AJ624391	---NA---	331	0			0			no IPS match
AJ624410	---NA---	437	0			4	P:defense response; F:nucleic acid binding; C:intracellular; F:zinc ion binding		IPR002049; IPR003614; IPR006210; IPR007087
AJ624412	---NA---	533	0			3	F:nucleic acid binding; F:methyltransferase activity; P:methylation		IPR002052
AJ624414	---NA---	427	0			1	F:cysteine-type endopeptidase inhibitor activity		IPR000010
AJ624415	---NA---	517	0			0			no IPS match
AJ624428	---NA---	447	0			0			IPR002172
AJ624430	---NA---	292	0			2	C:intracellular; F:zinc ion binding		IPR001876
AJ624432	---NA---	308	0			0			no IPS match
AJ624435	---NA---	538	0			0			no IPS match
AJ624440	---NA---	480	0			0			no IPS match
AJ624442	---NA---	528	0			0			no IPS match
AJ624447	---NA---	298	0			1	F:peptidase inhibitor activity		IPR001762; IPR006150; IPR008197
AJ624450	---NA---	501	0			1	F:phosphopantetheine binding		IPR006162
AJ624451	---NA---	271	0			0			no IPS match
AJ624457	---NA---	333	7	13	56%	0			no IPS match
AJ624472	---NA---	319	0			3	C:extracellular region; P:pathogenesis; P:regulation of vasoconstriction		IPR006150; IPR001928
AJ624474	---NA---	474	0			0			no IPS match
AJ624483	---NA---	474	0			1	F:zinc ion binding		IPR000433
AJ624492	---NA---	462	0			0			IPR002035
AJ624500	---NA---	485	0			1	F:zinc ion binding		IPR001607
AJ624501	---NA---	367	0			7	F:receptor activity; F:nucleotide binding; F:aminoacyl-tRNA ligase activity; F:ATP binding; C:cytoplasm; P:translation; P:tRNA aminoacylation for protein translation		IPR001368; IPR001412
AJ624511	---NA---	423	0			0			no IPS match
AJ624516	---NA---	535	0			0			no IPS match
AJ624523	---NA---	535	0			0			no IPS match
AJ624527	---NA---	534	0			0			no IPS match
AJ624536	---NA---	272	0			0			IPR000900
AJ624541	---NA---	528	0			0			no IPS match
AJ624543	---NA---	534	0			0			no IPS match
AJ624549	---NA---	533	0			0			no IPS match
AJ624552	---NA---	536	0			0			no IPS match
AJ624561	---NA---	418	0			0			no IPS match
AJ624566	---NA---	326	0			0			no IPS match
AJ624575	---NA---	320	0			0			no IPS match
AJ624579	---NA---	535	0			0			no IPS match
AJ624583	---NA---	526	1	4	50%	1	C:endoplasmic reticulum		IPR000886
AJ624585	---NA---	531	0			0			no IPS match
AJ624606	---NA---	503	0			0			no IPS match
AJ624616	---NA---	217	0			0			no IPS match
AJ624624	---NA---	479	0			0			no IPS match
AJ624627	---NA---	491	1	4	51%	0			no IPS match
AJ624630	---NA---	525	0			1	P:metabolic process		IPR009311; IPR000583
AJ624633	---NA---	532	0			0			no IPS match
AJ624638	---NA---	536	0			0			no IPS match
AJ624640	---NA---	557	0			0			no IPS match
AJ624643	---NA---	495	0			0			no IPS match
AJ624646	---NA---	350	0			0			no IPS match
AJ624653	---NA---	467	0			1	F:ATP binding		IPR005479
AJ624657	---NA---	257	0			0			IPR001310
AJ624658	---NA---	188	0			0			no IPS match
AJ624664	---NA---	524	0			0			IPR006594
AJ624666	---NA---	537	0			2	F:hormone activity; C:extracellular region		IPR004825
AJ624669	---NA---	539	0			3	P:electron transport; F:oxidoreductase activity; C:nucleus		IPR006655; IPR003616
AJ624675	---NA---	387	0			0			IPR002110
AJ624678	---NA---	530	0			0			no IPS match
AJ624688	---NA---	240	0			0			no IPS match
AJ624690	---NA---	263	0			1	P:carbohydrate metabolic process		IPR001360
AJ624699	---NA---	471	0			0			no IPS match
AJ624712	---NA---	536	0			4	F:structural constituent of ribosome; C:intracellular; C:ribosome; P:translational elongation		IPR001813
AJ624722	---NA---	543	0			0			no IPS match
AJ624723	---NA---	498	0			0			no IPS match
AJ624725	---NA---	438	0			0			IPR006461
AJ624727	---NA---	537	0			0			no IPS match
AJ624730	---NA---	507	0			0			IPR008164; IPR008165
AJ624731	---NA---	336	0			0			no IPS match
AJ624738	---NA---	552	0			0			no IPS match
AJ624748	---NA---	537	0			0			no IPS match
AJ624750	---NA---	449	0			0			no IPS match
AJ624755	---NA---	536	0			0			PS51257 (PROFILE)
AJ624759	---NA---	533	0			0			no IPS match
AJ624770	---NA---	528	0			0			no IPS match
AJ624777	---NA---	441	0			0			no IPS match
AJ624778	---NA---	538	0			0			no IPS match
AJ624781	---NA---	550	0			0			no IPS match
AJ624784	---NA---	538	0			0			no IPS match
AJ624803	---NA---	532	0			2	F:protein binding; P:signal transduction		IPR000488
AJ624809	---NA---	537	0			5	F:GTP binding; C:intracellular; P:small GTPase mediated signal transduction; F:nucleotide binding; F:nucleoside-triphosphatase activity		IPR003577; IPR003593
AJ624814	---NA---	551	0			0			no IPS match
AJ624818	---NA---	498	0			0			no IPS match
AJ624821	---NA---	444	0			0			no IPS match
AJ624823	---NA---	532	0			0			no IPS match
AJ624835	---NA---	490	0			0			no IPS match
AJ624836	---NA---	532	0			0			no IPS match
AJ624839	---NA---	476	0			0			no IPS match
AJ624840	---NA---	537	0			0			no IPS match
AJ624841	---NA---	522	0			0			no IPS match
AJ624846	---NA---	532	0			1	F:endonuclease activity		IPR003651
AJ624852	---NA---	539	0			0			no IPS match
AJ624862	---NA---	533	0			0			no IPS match
AJ624873	---NA---	537	0			0			IPR002083
AJ624886	---NA---	372	0			0			no IPS match
AJ624887	---NA---	155	0			0			no IPS match
AJ624888	---NA---	533	0			0			no IPS match
AJ624889	---NA---	444	0			1	F:catalytic activity		IPR000362; IPR004011
AJ624892	---NA---	467	0			0			no IPS match
AJ624893	---NA---	476	0			0			no IPS match
AJ624900	---NA---	515	0			0			no IPS match
AJ624901	---NA---	531	0			0			no IPS match
AJ624902	---NA---	522	0			0			no IPS match
AJ624905	---NA---	538	0			0			no IPS match
AJ624906	---NA---	538	0			0			IPR013995
AJ624908	---NA---	536	0			0			no IPS match
AJ624910	---NA---	515	0			0			no IPS match
AJ624911	---NA---	444	0			0			no IPS match
AJ624912	---NA---	452	0			2	C:cytoplasm; P:phosphate transport		IPR008160
AJ624913	---NA---	537	0			0			no IPS match
AJ624916	---NA---	340	0			3	F:beta-lactamase activity; P:beta-lactam antibiotic catabolic process; P:response to antibiotic		IPR000859; IPR000871
AJ624919	---NA---	537	0			0			IPR005611
AJ624929	---NA---	537	0			0			no IPS match
AJ624931	---NA---	509	0			0			no IPS match
AJ624943	---NA---	489	0			0			no IPS match
AJ624947	---NA---	465	0			0			no IPS match
AJ624953	---NA---	450	0			0			no IPS match
AJ624957	---NA---	514	0			2	F:hormone activity; C:extracellular region		IPR004825
AJ624959	---NA---	540	0			0			no IPS match
AJ624961	---NA---	531	0			0			no IPS match
AJ624962	---NA---	539	0			0			no IPS match
AJ624965	---NA---	523	0			0			no IPS match
AJ624976	---NA---	381	0			1	F:protein binding		IPR001611; IPR003591; SM00365 (SMART)
AJ624979	---NA---	361	0			0			no IPS match
AJ624984	---NA---	541	0			0			no IPS match
AJ624987	---NA---	537	0			0			no IPS match
AJ624990	---NA---	484	0			0			IPR003884
AJ624993	---NA---	368	0			0			no IPS match
AJ624995	---NA---	537	0			0			no IPS match
AJ624997	---NA---	525	0			0			no IPS match
AJ625003	---NA---	537	1	4	48%	0			no IPS match
AJ625004	---NA---	478	1	6	45%	0			no IPS match
AJ625006	---NA---	537	0			3	F:structural constituent of ribosome; C:ribosome; P:translation		IPR007836
AJ625011	---NA---	538	0			0			no IPS match
AJ625022	---NA---	538	0			0			IPR000118
AJ625031	---NA---	340	0			0			no IPS match
AJ625039	---NA---	418	0			0			no IPS match
AJ625046	---NA---	538	0			0			no IPS match
AJ625047	---NA---	539	0			1	P:intracellular signaling cascade		IPR001496
AJ625053	---NA---	538	0			0			no IPS match
AJ625054	---NA---	542	0			0			no IPS match
AJ625055	---NA---	371	0			1	F:nucleic acid binding		IPR000504
AJ625062	---NA---	537	0			0			no IPS match
AJ625065	---NA---	538	0			0			no IPS match
AJ625066	---NA---	502	0			0			no IPS match
AJ625077	---NA---	538	0			0			no IPS match
AJ625078	---NA---	538	0			0			no IPS match
AJ625079	---NA---	147	0			0			no IPS match
AJ625082	---NA---	314	0			0			no IPS match
AJ625089	---NA---	458	0			0			no IPS match
AJ625090	---NA---	537	3	4	62%	0			no IPS match
AJ625094	---NA---	460	0			3	C:intracellular; F:zinc ion binding; F:structural constituent of cell wall		IPR015880; IPR003882; PR01217 (PRINTS)
AJ625101	---NA---	478	0			0			no IPS match
AJ625104	---NA---	540	0			0			no IPS match
AJ625108	---NA---	478	0			0			no IPS match
AJ625109	---NA---	378	0			0			no IPS match
AJ625117	---NA---	512	0			0			no IPS match
AJ625121	---NA---	549	0			0			no IPS match
AJ625125	---NA---	538	0			0			no IPS match
AJ625127	---NA---	538	0			0			no IPS match
AJ625130	---NA---	534	0			3	F:nucleic acid binding; F:zinc ion binding; C:membrane		IPR000571; IPR003608
AJ625137	---NA---	389	0			0			no IPS match
AJ625141	---NA---	464	0			0			no IPS match
AJ625146	---NA---	538	0			0			no IPS match
AJ625148	---NA---	550	0			0			no IPS match
AJ625151	---NA---	314	0			0			no IPS match
AJ625155	---NA---	342	0			0			no IPS match
AJ625159	---NA---	537	0			0			no IPS match
AJ625160	---NA---	550	0			1	P:intracellular signaling cascade		IPR006629; IPR001562; IPR007330
AJ625162	---NA---	540	3	25	51%	4	P:multicellular organismal development; F:transcription factor activity; C:nucleus; F:sequence-specific DNA binding		IPR003659; IPR001766; IPR001212
AJ625164	---NA---	538	0			0			no IPS match
AJ625165	---NA---	520	0			2	F:DNA binding; F:zinc ion binding		IPR002653
AJ625170	---NA---	538	0			0			no IPS match
AJ625176	---NA---	149	0			0			no IPS match
AJ625177	---NA---	539	0			0			no IPS match
AJ625181	---NA---	553	0			0			no IPS match
AJ625185	---NA---	534	0			1	F:zinc ion binding		IPR000058
AJ625189	---NA---	435	0			0			no IPS match
AJ625191	---NA---	475	0			0			no IPS match
AJ625193	---NA---	528	0			0			no IPS match
AJ625194	---NA---	529	0			0			no IPS match
AJ625196	---NA---	538	0			0			no IPS match
AJ625211	---NA---	550	0			2	F:serine-type endopeptidase inhibitor activity; C:extracellular region		IPR000877; IPR001762
AJ625216	---NA---	550	0			0			no IPS match
AJ625218	---NA---	540	0			0			no IPS match
AJ625229	---NA---	504	0			0			no IPS match
AJ625239	---NA---	385	0			0			no IPS match
AJ625241	---NA---	524	0			0			no IPS match
AJ625255	---NA---	459	0			0			no IPS match
AJ625263	---NA---	540	0			0			no IPS match
AJ625264	---NA---	439	0			0			no IPS match
AJ625270	---NA---	538	0			0			no IPS match
AJ625271	---NA---	532	0			0			no IPS match
AJ625272	---NA---	528	0			0			no IPS match
AJ625273	---NA---	531	0			0			no IPS match
AJ625275	---NA---	307	0			0			IPR006150
AJ625276	---NA---	478	0			4	F:serine-type endopeptidase inhibitor activity; C:extracellular region; P:chitin metabolic process; F:chitin binding		IPR000877; IPR002557; IPR003884
AJ625286	---NA---	524	0			0			no IPS match
AJ625294	---NA---	542	0			0			no IPS match
AJ625297	---NA---	536	0			2	P:defense response; P:carbohydrate metabolic process		IPR003614; IPR001547
AJ625304	---NA---	299	0			0			no IPS match
AJ625306	---NA---	375	0			0			no IPS match
AJ625308	---NA---	540	4	8	45%	0			no IPS match
AJ625309	---NA---	283	0			0			no IPS match
AJ625311	---NA---	539	0			7	F:protein binding; F:zinc ion binding; F:DNA binding; F:DNA primase activity; P:DNA replication; C:extracellular region; P:defense response		IPR001841; IPR002694; IPR006080
AJ625312	---NA---	535	0			0			no IPS match
AJ625320	---NA---	534	0			0
AJ625330	---NA---	535	0			0			no IPS match
AJ625339	---NA---	543	0			2	F:receptor activity; P:intracellular signaling cascade		IPR001368; IPR002219
AJ625344	---NA---	531	0			0			no IPS match
AJ625345	---NA---	531	0			0			no IPS match
AJ625346	---NA---	533	0			0			IPR006607
AJ625350	---NA---	544	0			0			no IPS match
AJ625351	---NA---	250	0			0			no IPS match
AJ625352	---NA---	559	0			2	F:nucleic acid binding; F:zinc ion binding		IPR001878
AJ625353	---NA---	533	0			2	F:nucleic acid binding; F:zinc ion binding		IPR001878
AJ625364	---NA---	469	0			0			no IPS match
AJ625365	---NA---	534	0			0			no IPS match
AJ625375	---NA---	397	0			0			no IPS match
AJ625381	---NA---	538	0			0			IPR013256
AJ625385	---NA---	477	0			2	F:NAD+ ADP-ribosyltransferase activity; C:nucleus		IPR012317; IPR001007; IPR001627
AJ625393	---NA---	503	0			0			no IPS match
AJ625397	---NA---	533	0			0			IPR000637
AJ625400	---NA---	493	0			0			no IPS match
AJ625401	---NA---	528	0			0			no IPS match
AJ625403	---NA---	461	0			0			no IPS match
AJ625405	---NA---	499	0			0			no IPS match
AJ625408	---NA---	449	0			0			no IPS match
AJ625416	---NA---	526	0			0			IPR001024
AJ625421	---NA---	395	0			0			no IPS match
AJ625431	---NA---	534	0			0			PS51257 (PROFILE)
AJ625432	---NA---	533	0			0			no IPS match
AJ625436	---NA---	469	0			0			no IPS match
AJ625443	---NA---	525	0			1	P:metabolic process		IPR000583
AJ625449	---NA---	407	0			0			no IPS match
AJ625453	---NA---	534	0			0			no IPS match
AJ625458	---NA---	539	1	10	61%	1	P:defense response		IPR001680; IPR003614
AJ625461	---NA---	533	0			0			IPR006604
AJ625476	---NA---	533	0			0			no IPS match
AJ625477	---NA---	453	0			0			no IPS match
AJ625478	---NA---	432	0			1	P:defense response		IPR003614
AJ625481	---NA---	534	0			0			no IPS match
AJ625487	---NA---	424	0			4	F:transcription factor activity; C:nucleus; F:sequence-specific DNA binding; P:regulation of transcription		IPR003657
AJ625498	---NA---	526	0			0			no IPS match
AJ625502	---NA---	482	0			0			no IPS match
AJ625503	---NA---	521	0			2	C:cytoplasm; P:phosphate transport		IPR000562; IPR008160; IPR008161
AJ625506	---NA---	295	0			1	P:defense response		IPR003614
AJ625508	---NA---	529	0			1	F:zinc ion binding		IPR000433
AJ625510	---NA---	286	0			0			no IPS match
AJ625512	---NA---	290	0			0			no IPS match
AJ625513	---NA---	506	0			0			no IPS match
AJ625515	---NA---	530	0			0			no IPS match
AJ625520	---NA---	490	0			0			no IPS match
AJ625527	---NA---	533	0			0			no IPS match
AJ625530	---NA---	532	0			0			no IPS match
AJ625533	---NA---	533	0			1	F:sugar binding		IPR001079
AJ625534	---NA---	533	0			0			IPR006207
AJ625545	---NA---	517	0			0			no IPS match
AJ625559	---NA---	306	0			0			IPR008161
AJ625560	---NA---	536	0			0			no IPS match
AJ625578	---NA---	365	0			0			no IPS match
AJ625580	---NA---	529	0			1	P:electron transport		IPR002372
AJ625581	---NA---	535	0			0			IPR003006
AJ625582	---NA---	497	0			0			IPR003591; IPR004279
AJ625589	---NA---	403	0			0			IPR000637
AJ625607	---NA---	533	0			0			no IPS match
AJ625610	---NA---	400	0			0			no IPS match
AJ625614	---NA---	552	0			1	F:DNA binding		IPR003656
AJ625617	---NA---	530	0			2	F:hormone activity; C:extracellular region		IPR001545
AJ625624	---NA---	527	0			0			no IPS match
AJ625627	---NA---	533	0			0			no IPS match
AJ625628	---NA---	468	0			2	F:DNA binding; P:DNA repair		IPR000884; IPR006642
AJ625629	---NA---	532	0			0			no IPS match
AJ625630	---NA---	522	0			0			no IPS match
AJ625631	---NA---	538	0			0			IPR006595
AJ625639	---NA---	537	0			0			no IPS match
AJ625641	---NA---	364	0			0			no IPS match
AJ625642	---NA---	213	0			0			no IPS match
AJ625645	---NA---	456	0			0			no IPS match
AJ625647	---NA---	533	0			0			no IPS match
AJ625650	---NA---	536	0			0			no IPS match
AJ625651	---NA---	522	0			1	C:extracellular region		IPR000020
AJ625666	---NA---	537	0			0			IPR013809
AJ625668	---NA---	532	0			0			no IPS match
AJ625670	---NA---	535	0			0			no IPS match
AJ625677	---NA---	550	0			2	C:intracellular; F:zinc ion binding		IPR015880
AJ625679	---NA---	531	0			0			no IPS match
AJ625680	---NA---	316	0			0			no IPS match
AJ625681	---NA---	533	0			2	F:calcium ion binding; P:metabolic process		IPR001881; IPR000583
AJ625683	---NA---	487	0			1	C:integral to membrane		IPR000637; IPR006614
AJ625690	---NA---	534	0			0			no IPS match
AJ625698	---NA---	538	0			0			no IPS match
AJ625706	---NA---	109	0			0			no IPS match
AJ625709	---NA---	529	0			0			no IPS match
AJ625723	---NA---	531	0			0			no IPS match
AJ625730	---NA---	228	0			0			no IPS match
AJ625734	---NA---	520	0			2	P:multicellular organismal development; P:intracellular signaling cascade		IPR003659; IPR006552; PR01217 (PRINTS); IPR002219
AJ625758	---NA---	529	0			0			IPR006636; IPR000900
AJ625768	---NA---	406	0			0			no IPS match
AJ625771	---NA---	324	0			0			no IPS match
AJ625774	---NA---	491	0			0			no IPS match
AJ625780	---NA---	534	0			0			no IPS match
AJ625787	---NA---	528	0			0			no IPS match
AJ625788	---NA---	436	0			0			no IPS match
AJ625789	---NA---	531	0			0			no IPS match
AJ625791	---NA---	363	0			0			no IPS match
AJ625794	---NA---	271	0			0			no IPS match
AJ625795	---NA---	533	0			0			no IPS match
AJ625798	---NA---	526	0			0			no IPS match
AJ625802	---NA---	241	0			0			no IPS match
AJ625804	---NA---	530	0			0			no IPS match
AJ625813	---NA---	526	0			0			no IPS match
AJ625815	---NA---	533	0			2	P:metabolic process; F:transferase activity		IPR001917
AJ625819	---NA---	534	0			0			no IPS match
AJ625825	---NA---	549	0			0			no IPS match
AJ625828	---NA---	305	0			0			no IPS match
AJ625831	---NA---	528	0			0			no IPS match
AJ625835	---NA---	484	0			0			no IPS match
AJ625836	---NA---	393	0			0			no IPS match
AJ625839	---NA---	484	0			0			no IPS match
AJ625845	---NA---	224	0			0			no IPS match
AJ625850	---NA---	420	0			0			no IPS match
AJ625853	---NA---	549	0			0			no IPS match
AJ625854	---NA---	292	0			1	F:zinc ion binding		IPR007328; IPR000433; IPR001781
AJ625857	---NA---	540	0			0			no IPS match
AJ625858	---NA---	513	0			0			no IPS match
AJ625859	---NA---	534	0			1	F:calcium ion binding		IPR002048
AJ625860	---NA---	521	0			0			no IPS match
AJ625864	---NA---	527	0			0			no IPS match
AJ625865	---NA---	252	0			0			no IPS match
AJ625867	---NA---	536	0			0			no IPS match
AJ625868	---NA---	298	0			0			no IPS match
AJ625869	---NA---	470	0			1	F:calcium ion binding		IPR002048
AJ625870	---NA---	276	0			0			no IPS match
AJ625873	---NA---	533	0			0			no IPS match
AJ625876	---NA---	327	0			0			no IPS match
AJ625878	---NA---	407	0			0			IPR006150
AJ625880	---NA---	551	0			0			no IPS match
AJ625882	---NA---	516	0			0			no IPS match
AJ625883	---NA---	484	0			0			no IPS match
AJ625885	---NA---	411	0			0			no IPS match
AJ625888	---NA---	520	0			0			no IPS match
AJ625891	---NA---	465	0			0			no IPS match
AJ625892	---NA---	525	0			0			no IPS match
AJ625893	---NA---	531	0			3	C:extracellular region; P:pathogenesis; P:regulation of vasoconstriction		IPR001928; IPR006150
AJ625895	---NA---	348	0			2	C:intracellular; F:zinc ion binding		IPR000315
AJ625897	---NA---	537	0			0			no IPS match
AJ625900	---NA---	382	0			3	C:extracellular region; P:chitin metabolic process; F:chitin binding		IPR002557
AJ625905	---NA---	534	0			0			no IPS match
AJ625907	---NA---	549	0			0			no IPS match
AJ625908	---NA---	471	0			3	F:zinc ion binding; C:intracellular; P:intracellular signaling cascade		IPR000433; IPR001876; IPR002219
AJ625909	---NA---	318	0			0			no IPS match
AJ625910	---NA---	529	0			0			no IPS match
AJ625911	---NA---	301	0			0			IPR007328
AJ625917	---NA---	355	0			4	F:transcription cofactor activity; C:nucleus; F:zinc ion binding; F:calcium ion binding		IPR000197; IPR002048
AJ625918	---NA---	476	0			0			no IPS match
AJ625919	---NA---	503	0			0			no IPS match
AJ625920	---NA---	530	0			0			no IPS match
AJ625922	---NA---	515	0			0			no IPS match
AJ625923	---NA---	551	0			0			no IPS match
AJ625924	---NA---	352	0			1	C:integral to membrane		IPR006634
AJ625925	---NA---	266	0			0			no IPS match
AJ625930	---NA---	440	0			0			no IPS match
AJ625932	---NA---	515	0			0			no IPS match
AJ625935	---NA---	154	0			0			no IPS match
AJ625937	---NA---	533	0			0			no IPS match
AJ625938	---NA---	530	0			1	C:endoplasmic reticulum		IPR000886
AJ625939	---NA---	546	0			0			no IPS match
AJ625942	---NA---	109	0			0			no IPS match
AJ625945	---NA---	213	0			0			no IPS match
AJ625951	---NA---	157	0			0			no IPS match
AJ625954	---NA---	346	0			0			no IPS match
AJ625958	---NA---	542	0			0			no IPS match
AJ625959	---NA---	548	0			0			no IPS match
AJ625964	---NA---	541	0			0			no IPS match
AJ625967	---NA---	532	0			0			no IPS match
AJ625968	---NA---	531	0			0			no IPS match
AJ625969	---NA---	546	0			2	F:nucleic acid binding; F:pancreatic ribonuclease activity		IPR001427
AJ625971	---NA---	359	0			0			no IPS match
AJ625972	---NA---	543	0			0			no IPS match
AJ625973	---NA---	537	0			0			no IPS match
AJ625982	---NA---	529	0			0			no IPS match
AJ625984	---NA---	535	0			0			no IPS match
AJ625986	---NA---	343	0			0			PD360982 (PRODOM); IPR000637
AJ625988	---NA---	530	0			3	F:ephrin receptor activity; F:ATP binding; C:membrane		IPR001090
AJ625995	---NA---	527	0			0			IPR000727
AJ625998	---NA---	101	0			0			no IPS match
AJ626000	---NA---	226	0			0			no IPS match
AJ626001	---NA---	399	0			2	F:protein binding; F:zinc ion binding		IPR001680; IPR001965
AJ626002	---NA---	530	0			0			no IPS match
AJ626005	---NA---	364	0			0			no IPS match
AJ626007	---NA---	407	0			0			no IPS match
AJ626008	---NA---	260	0			0			no IPS match
AJ626010	---NA---	440	0			0			no IPS match
AJ626012	---NA---	471	0			0			no IPS match
AJ626013	---NA---	455	0			0			no IPS match
AJ626014	---NA---	533	0			0			no IPS match
AJ626022	---NA---	530	0			0			IPR013513
AJ626023	---NA---	281	0			0			no IPS match
AJ626029	---NA---	370	0			0			no IPS match
AJ626051	---NA---	499	0			0			no IPS match
AJ626054	---NA---	529	0			0			no IPS match
AJ626060	---NA---	504	0			0			IPR001759
AJ626066	---NA---	528	0			0			no IPS match
AJ626067	---NA---	556	0			0			no IPS match
AJ626073	---NA---	391	0			0			no IPS match
AJ626092	---NA---	528	0			2	P:metabolic process; F:oxidoreductase activity		IPR002086
AJ626093	---NA---	516	0			1	P:intracellular signaling cascade		IPR002219
AJ626105	---NA---	209	0			0			no IPS match
AJ626121	---NA---	533	0			0			no IPS match
AJ626137	---NA---	536	0			0			no IPS match
AJ626142	---NA---	539	0			0			no IPS match
AJ626146	---NA---	539	0			0			no IPS match
AJ626148	---NA---	650	0			0			no IPS match
AJ626150	---NA---	529	0			0			no IPS match
AJ626152	---NA---	330	0			0			no IPS match
AJ626154	---NA---	551	0			0			no IPS match
AJ626168	---NA---	536	0			0			no IPS match
AJ626172	---NA---	430	0			0			no IPS match
AJ626173	---NA---	493	0			0			no IPS match
AJ626189	---NA---	535	0			0			no IPS match
AJ626194	---NA---	537	0			0			no IPS match
AJ626201	---NA---	355	0			0			no IPS match
AJ626206	---NA---	276	0			0			no IPS match
AJ626207	---NA---	533	0			0			no IPS match
AJ626210	---NA---	535	0			0			no IPS match
AJ626214	---NA---	533	0			0			no IPS match
AJ626230	---NA---	543	0			0			no IPS match
AJ626232	---NA---	533	0			0			no IPS match
AJ626236	---NA---	500	0			0			IPR000637; IPR010916
AJ626245	---NA---	113	0			0			no IPS match
AJ626255	---NA---	502	0			1	P:defense response		IPR003614
AJ626256	---NA---	534	0			0			no IPS match
AJ626260	---NA---	533	0			0			no IPS match
AJ626265	---NA---	536	0			0			no IPS match
AJ626267	---NA---	218	0			0			no IPS match
AJ626268	---NA---	461	0			0			no IPS match
AJ626276	---NA---	402	0			0			no IPS match
AJ626279	---NA---	550	0			0			PS51257 (PROFILE)
AJ626282	---NA---	529	0			0			no IPS match
AJ626287	---NA---	534	0			0			no IPS match
AJ626289	---NA---	534	0			0			no IPS match
AJ626295	---NA---	196	0			0			no IPS match
AJ626302	---NA---	429	0			0			no IPS match
AJ626304	---NA---	541	17	16	56%	0			IPR004951
AJ626305	---NA---	536	0			0			no IPS match
AJ626307	---NA---	398	0			2	F:protein binding; F:zinc ion binding		IPR001841
AJ626313	---NA---	537	2	4	47%	0			no IPS match
AJ626323	---NA---	163	0			0			no IPS match
AJ626330	---NA---	391	0			0			no IPS match
AJ626339	---NA---	495	0			1	F:calcium ion binding		IPR002048
AJ626341	---NA---	529	0			0			no IPS match
AJ626346	---NA---	463	0			0			no IPS match
AJ626349	---NA---	428	0			0			no IPS match
AJ626352	---NA---	534	0			0			no IPS match
AJ626355	---NA---	534	0			0			no IPS match
AJ626361	---NA---	484	0			0			no IPS match
AJ626363	---NA---	530	0			0			no IPS match
AJ626366	---NA---	437	0			0			no IPS match
AJ626378	---NA---	315	0			0			no IPS match
AJ626387	---NA---	325	0			0			no IPS match
AJ626398	---NA---	550	0			0			no IPS match
AJ626404	---NA---	538	0			1	P:cell redox homeostasis		IPR006662
AJ626405	---NA---	378	0			0			no IPS match
AJ626409	---NA---	534	0			0			no IPS match
AJ626417	---NA---	528	0			0			no IPS match
AJ626436	---NA---	530	0			0			no IPS match
AJ626449	---NA---	133	0			0			no IPS match
AJ626451	---NA---	541	0			0			no IPS match
AJ626453	---NA---	404	0			0			no IPS match
AJ626464	---NA---	516	0			0			no IPS match
AJ625576	(dna directed) polypeptide c	536	20	79	90%	10	F:DNA-directed RNA polymerase activity; F:calcium ion binding; P:regulation of transcription, DNA-dependent; C:DNA-directed RNA polymerase II, core complex; F:DNA binding; F:protein dimerization activity; P:transcription antitermination; C:cytoplasm; P:tr	EC:2.7.7.6	IPR011262; IPR011263
AJ624920	MSLAPMP Mytilus galloprovincialis mRNA for adhesive plaque matrix protein	244	1	170	100%	4	P:cell communication; C:membrane; F:calcium ion binding; P:defense response		IPR000742; IPR001774; IPR001881; IPR002049; IPR003614; IPR006209; IPR006210; IPR006552; IPR013032; IPR000742; IPR001881; IPR013032
AJ625080	gi|21105298|gb|AF448524.1| Mytilus galloprovincialis precollagen-NG mRNA, complete cds	551	1	170	100%	2	C:cytoplasm; P:phosphate transport		IPR008160; IPR008161
AJ625450	gi|4503667|ref|NP_001990.1| fibrillin 2 (congenital contractural arachnodactyly); fibrillin 2	537	1	170	100%	5	F:calcium ion binding; C:extracellular region; P:chitin metabolic process; F:chitin binding; P:defense response		IPR000152; IPR000742; IPR001212; IPR001881; IPR002557; IPR006080; IPR006209; IPR006210; IPR006212; IPR013032; IPR013091
AJ625760	gi|21105302|gb|AF448526.1| Mytilus galloprovincialis precollagen-D mRNA, complete cds	489	1	170	100%	2	C:cytoplasm; P:phosphate transport		IPR008160; IPR008161
AY484747	mitochondrial genome	16740
