# Supplementary material for: Gene Expression Rhythms in the Mussel Mytilus galloprovincialis (Lam.) across an Annual Cycle
Source: PLoS One. 2011 May 5;6(5):e18904. doi: 10.1371/journal.pone.0018904 (PMC3088662; doi:10.1371/journal.pone.0018904)
Supplement: Dataset S2 — Additional information to Fig. 3 . Gene Ids (EMBL) belonging to each k-means cluster. (XLS) [file pone.0018904.s006.xls]

## Sheet: Feuil1
Supplementary Dataset S2. Additional information to Fig. 3.
Gene Ids (EMBL) belonging to each k-means cluster.
Cluster 1	Cluster 2	Cluster 3	Cluster 4	Cluster 5	Cluster 6	Cluster 7	Clsuter 8	Cluster 9	Cluster 10
AJ625270	AJ626012	AJ624761	AJ624990	AJ516582	AJ623603	AJ625505	AJ626387	AJ625292	AJ623426
AJ625269	AJ516452	AJ624887	AJ625051	AJ625503	AJ624303	AJ624548	AJ624131	AJ624087	AJ623522
AJ626366	AJ516882	AJ625788	AJ625778	AJ516482	AJ624482	AJ624426	AJ625256	AJ624501	AJ516688
AJ625176	AJ625580	AJ625304	AJ625350	AJ516549	AJ625851	AJ624156	AJ625043	AJ624702	AJ516442
AJ626363	AJ623623	AJ623547	AJ624162	AJ516600	AJ623546	AJ624419	AJ625892		AJ516652
AJ625527	AJ625979	AJ625815	AJ625569	AJ625545	AJ516765	AJ624922	AJ624130		AJ624674
AJ625707	AJ626105	AJ623860	AJ623636	AJ624144	AJ624410	AJ626273	AJ625243		AJ624432
AJ626213	AY484747	AJ516665	AJ623739	AJ625866	AJ624465	AJ516678	AJ626069		AJ625582
AJ625525	AJ626097	AJ625995	AJ624093	AJ516663	AJ624678	AJ625862	AJ624361		AJ516460
AJ626065	AJ516426	AJ625972	AJ623772	AJ516895	AJ624733	AJ626199			AJ624509
AJ624522	AJ516541	AJ624494	AJ624637	AJ623326	AJ516617	AJ626268			AJ623565
AJ625621	AJ516483	AJ625958	AJ623902	AJ516478	AJ624379	AJ625792			AJ623696
AJ624832	AY484747	AJ625872	AJ625253	AJ516759	AJ625919	AJ625642			AJ623481
AJ625361	AJ624167	AJ623315	AJ623632	AJ625899	AJ623567	AJ625666			AJ624470
AJ625760	AJ624414	AJ625893	AJ625734	AJ516851	AJ623838	AJ625071			AJ625935
AJ625589	AJ624869	AJ625679	AJ625276	AJ516512	AJ625949	AJ624624			AJ626023
AJ625322	AJ624616	AJ623529	AJ623376	AJ624341	AJ625981	AJ623384			AJ624381
AJ626279	AJ516704	AJ624353	AJ626137	AY484747	AJ623606	AJ626230
AJ623925	AJ625432	AJ624502	AJ625130	AJ516347	AJ625768	AJ624925
AJ625375	AJ623499	AY484747	AJ625320	AJ623531		AJ626374
AJ625500	AJ516517	AJ624906	AJ623940	AJ623418		AJ624454
AJ623767	AJ624625	AY484747		AY484747		AJ625894
AJ625594	AJ516500	AY484747		AJ516720		AJ623808
AJ624643	AJ516428	AJ623961		AJ624295		AJ624472
	AJ624894	AJ626187		AJ623981		AJ624428
	AJ516425	AJ625839		AJ516774		AJ623776
	AJ625688	AJ624125		AJ624834		AJ625832
	AJ624770	AJ624871		AJ626029		AJ516835
	AJ625568	AJ625058		AJ516840		AJ624775
	AJ516886	AJ516387		AJ516445		AJ624418
	AJ623544	AJ625339		AJ625094		AJ625799
	AJ516802	AJ624437		AJ625857		AJ625806
	AJ624888	AJ625847		AJ625914		AJ624842
	AJ625032	AJ626179		AJ623532		AJ624116
	AJ516878	AJ624823		AJ516741		AJ516578
	AJ623937	AJ625655		AJ623482		AJ624593
	AJ625595	AJ623451		AJ624560		AJ625407
	AJ516400	AJ624699		AJ624005		AJ624382
	AJ516796	AJ624878		AJ624150		AJ625252
	AJ516372	AJ625700		AJ623610		AJ625294
	AJ516465	AJ624926		AJ623590		AJ624759
	AJ516379	AJ626467		AJ516735		AJ625142
	AJ625091	AY484747		AJ624363		AJ625903
		AJ624022		AJ625780		AJ625885
		AJ624675		AJ625244		AJ624753
		AJ625794		AJ626142		AJ516474
						AJ625462
