# Supplementary material for: Gene Expression Rhythms in the Mussel Mytilus galloprovincialis (Lam.) across an Annual Cycle
Source: PLoS One. 2011 May 5;6(5):e18904. doi: 10.1371/journal.pone.0018904 (PMC3088662; doi:10.1371/journal.pone.0018904)
Supplement: Dataset S3 — Additional information to Table 2 . Differentially expressed genes in the digestive gland tissues of male vs female individuals (Mytilus galloprovincialis) sampled at stage 4 of gonad development. M represents the log2 relative expression of each gene in male vs female mussels. B represents the Bayes statistics. /represents mussel genes without an entry in the EMBL database. (XLS) [file pone.0018904.s007.xls]

## Sheet: Stage 1
Supplementary Dataset S3. Additional information to Table2
Differentially expressed genes in the digestive gland tissues of male vs female individuals (Mytilus galloprovincialis) sampled at stage 1 of gonad development.
M represents the log2 relative expression of each gene in male vs female mussels. B represents the Bayes statistics.
/ represents mussel genes without an entry in the EMBL database.
EMBL	M	B
AJ624162	2.40611	14.2047
AJ623739	2.38094	14.1178
AJ625594	2.33197	14.9562
/	2.14442	11.2239
AJ624637	2.08661	8.29886
AJ624093	2.07467	10.0009
AJ625253	1.98042	7.78889
AJ624643	1.96069	13.8062
AJ625778	1.94882	1.73774
AJ625051	1.93865	8.75574
AJ625350	1.86279	12.8936
AJ625375	1.81628	7.87837
AJ623376	1.79733	10.1727
/	1.77428	8.04804
AJ625130	1.75875	7.51016
AJ623632	1.71831	5.65794
AJ625276	1.71378	9.5096
AJ623902	1.67781	7.54372
AJ623772	1.67295	8.91938
AJ625320	1.66447	7.83813
AJ626366	1.66279	8.64334
AJ623636	1.64662	8.62424
AJ624990	1.64501	8.99576
AJ626279	1.64387	9.7099
/	1.61175	7.05466
AJ623925	1.57275	10.113
AJ625270	1.50482	6.78594
AJ625269	1.50116	10.2712
AJ623767	1.49943	6.43815
AJ626137	1.48057	8.24409
AJ625734	1.47028	7.36999
AJ626363	1.45217	6.0283
AJ624759	1.45047	8.35463
AJ623940	1.43008	3.21955
AJ625621	1.37181	1.62208
AJ625500	1.33447	4.25983
AJ625760	1.31989	3.99375
AJ626065	1.31855	3.54657
AJ624733	1.31142	3.90233
AJ623657	1.27576	4.18744
AJ625527	1.18622	4.93303
AJ625361	1.15686	2.48123
AJ625462	1.14038	2.1829
AJ624522	1.12497	7.20127
AJ625487	1.08253	0.702018
AJ626040	1.06113	4.57392
AJ516444	1.05398	1.96897
AJ625077	1.0256	1.25339
AJ625707	1.02119	1.96608
AJ624503	1.00607	2.98778
AJ625831	0.990431	5.24221
AJ625132	0.988489	1.35734
AJ625505	0.982053	5.7478
AJ516364	0.956008	1.20653
AJ623838	0.947881	3.9869
AJ624878	0.890113	4.65359
AJ516839	0.858626	0.189421
AJ625888	0.855901	4.0018
AJ624832	0.850649	1.33282
AJ624933	0.819951	0.378149
AJ626268	0.811444	0.723414
AJ625525	0.806105	1.84611
AJ623425	0.790151	5.21322
AJ624922	0.781147	2.6233
AJ625127	0.764626	2.80438
AJ624770	0.753383	1.22158
AJ625323	0.735675	0.0285217
AJ624761	0.714947	1.82402
AJ623808	0.674135	2.6729
AJ626230	0.667298	1.82605
AY484747	0.598717	1.84531
AJ625894	0.580907	0.178065
AY484747	-0.634792	0.0331367
AJ623981	-0.907751	1.87485
AJ623623	-1.40885	1.52654
AJ626199	-1.63823	0.28097
AJ624348	-1.88833	1.06966
/	-2.06308	2.74654
/	-2.18934	6.18705
/	-2.51183	7.3669

## Sheet: Stage 2
Supplementary Dataset S3. Additional information to Table2
Differentially expressed genes in the digestive gland tissues of male vs female individuals (Mytilus galloprovincialis) sampled at stage 2 of gonad development.
M represents the log2 relative expression of each gene in male vs female mussels. B represents the Bayes statistics.
/ represents mussel genes without an entry in the EMBL database.
EMBL	M	B
AJ623623	1.70667	3.44313
AJ626199	1.23919	1.09213
AJ624307	1.21704	0.570588
AJ625789	1.05757	0.721933
AJ625094	0.970893	0.617819
AJ626374	0.88531	1.04283
AJ626329	0.517554	2.3774
AJ626105	0.456569	0.0472417
AJ625813	-0.477984	0.151172
AJ624733	-0.537279	0.929849
AJ625885	-0.588642	0.584997
AJ625500	-0.604963	0.330971
AJ625525	-0.608541	0.252135
AJ625270	-0.6249	1.50894
AJ623657	-0.64015	1.37549
AJ623925	-0.734744	0.293065
AJ624759	-0.746273	0.188937
AJ625487	-0.869703	0.0393572
AJ624566	-0.877591	1.64704
/	-0.912486	0.0981082
AJ626065	-0.947935	0.6715
/	-1.01062	0.157572

## Sheet: Stage 3
Supplementary Dataset S3. Additional information to Table2
Differentially expressed genes in the digestive gland tissues of male vs female individuals (Mytilus galloprovincialis) sampled at stage 3 of gonad development.
M represents the log2 relative expression of each gene in male vs female mussels. B represents the Bayes statistics.
/ represents mussel genes without an entry in the EMBL database.
EMBL	M	B
AJ624990	3.07244	4.28461
AJ625350	2.93086	3.74001
AJ623636	2.90889	7.08371
AJ625320	2.57478	5.96423
AJ625130	2.50488	1.88272
/	2.49157	3.89692
AJ625893	2.48293	1.49653
AJ625253	2.45863	4.42244
AJ625276	2.38439	8.76839
AJ625256	2.23897	0.408155
AJ624637	2.11692	0.766207
AJ626137	2.11677	9.27969
AJ623376	2.06718	2.81791
AJ625734	2.03257	2.62587
AJ625594	1.7866	3.93921
AJ623739	1.69963	1.80844
AJ623772	1.57399	5.07511
AJ625051	1.56154	5.77379
AJ624162	1.554	1.66559
AJ625569	1.53951	2.33105
AJ624093	1.52568	0.659139
AJ625375	1.48019	8.43626
AJ625500	1.34832	2.78317
/	1.28832	3.28963
AJ623632	1.22441	2.59682
AJ624733	1.18691	4.76857
AJ623981	1.0246	1.65994
/	0.9536	1.83522
AJ625116	0.926241	1.27195
AJ626363	0.91648	0.69642
AJ625065	0.901282	1.10254
/	0.8789	2.37359
AJ623767	0.848003	3.51958
AJ623940	0.779889	0.479189
AJ624759	0.723935	4.39884
AJ624116	0.691745	0.0467732
AJ625527	0.643693	3.97008
AJ623902	0.593931	0.840659
AJ625304	0.3791	0.883554
AJ624842	-0.508487	0.546055
AJ516567	-0.62764	0.561545
AJ624749	-0.811934	1.09443
AJ516723	-0.848894	0.410126
AJ516470	-0.947324	0.537982
AJ516455	-0.981642	1.0162
/	-1.04103	0.716813
AJ516759	-1.07695	0.179062
AJ516749	-1.62078	0.191736
AJ624888	-1.67292	0.242262

## Sheet: Stage 4
Supplementary Dataset S3. Additional information to Table2
Differentially expressed genes in the digestive gland tissues of male vs female individuals (Mytilus galloprovincialis) sampled at stage 4 of gonad development.
M represents the log2 relative expression of each gene in male vs female mussels. B represents the Bayes statistics.
/ represents mussel genes without an entry in the EMBL database.
EMBL	M	B
AJ624990	2.29498	3.30855
AJ623636	2.23668	2.31618
AJ625130	2.07182	2.89189
AJ625320	2.05926	2.93839
AJ625350	2.04423	1.979
/	1.98185	3.20923
AJ625253	1.9273	0.686775
AJ625276	1.79495	2.26563
AJ626137	1.66006	2.21178
AJ625778	1.65104	0.496117
AJ625734	1.64023	2.6144
AJ623376	1.45244	1.08676
AJ624162	1.41222	0.189254
AJ625569	1.28632	0.0847387
AJ625375	1.20375	1.12173
AJ623772	1.1704	0.829756
AJ625500	1.1194	3.99065
AJ625527	0.617258	0.673731
AJ624130	0.594091	1.04404
/	0.592648	0.335982
AJ623925	0.584572	0.220218
AJ625243	0.56999	1.01453
AJ626069	0.567871	0.191392
AJ625789	0.543813	2.59625
AJ625892	0.465574	0.64993
AJ625425	0.432899	0.332264
AJ625323	0.395945	0.19129
AJ624049	0.365606	0.51505
AJ624625	-0.396206	0.28932
AJ624894	-0.58869	4.51967
AJ625595	-0.609407	0.0301479
AJ625816	-0.630739	0.66224
