# Supplementary material for: Gene Expression Rhythms in the Mussel Mytilus galloprovincialis (Lam.) across an Annual Cycle
Source: PLoS One. 2011 May 5;6(5):e18904. doi: 10.1371/journal.pone.0018904 (PMC3088662; doi:10.1371/journal.pone.0018904)
Supplement: Dataset S4 — Additional information to Fig. 4 . Log2 relative expression values (M) for the 369 differentially expressed genes (DEGs) identified in at least one condition across female gonad development (Stage 1 was used as reference condition). /represents mussel genes without an entry in the EMBL database. (XLS) [file pone.0018904.s008.xls]

## Sheet: Feuil1
Supplementary Dataset S4. Additional information to Fig. 6.
Log2 relative expression values (M) for the 369 differentially expressed genes (DEGs) identified in at least one condition across female gonad development (Stage 1 was used as reference condition).
/ represents mussel genes without an entry in the EMBL database.
	Stage 2 vs Stage 1	Stage 3 vs Stage 1	Stage 4 vs Stage 1
EMBL	M	M	M
AJ625505	1.01969	0.20122	0.238196
AJ624361	1.01269	-0.0199589	-0.0932574
AJ624832	1.0016	-0.457538	-0.443251
AJ625127	0.993156	0.119869	-0.0429845
AJ623808	0.98171	0.265287	0.200243
AJ623739	0.943283	-1.42295	-1.77415
AJ623902	0.930349	-0.778488	-0.936323
AJ623632	0.913423	-1.20613	-1.63917
AJ623425	0.879019	0.533575	0.354896
AJ623657	0.861543	-0.368493	-0.28796
/	0.851913	-1.30422	-1.55632
AJ626366	0.851804	-0.543179	-0.398428
AJ626230	0.849842	0.288912	0.251281
AJ625621	0.846449	-0.944204	-0.937125
AJ624643	0.838827	-0.647758	-0.440847
AJ624637	0.836467	-1.74636	-2.1485
AJ625951	0.813014	0.222091	0.403774
AJ625487	0.781857	-0.546653	-0.533974
AJ626213	0.779523	-0.316025	-0.244119
AJ626279	0.770073	-0.420259	-0.422574
AJ624089	0.766612	0.151172	0.0297549
AJ625123	0.759009	0.371377	0.366876
AJ626416	0.758832	-0.135209	0.0201562
AJ624674	0.758409	-0.0876648	0.137122
/	0.756061	-1.40448	-1.64177
AJ625498	0.747732	0.0359564	0.0379492
AJ624887	0.743199	1.64649	0.461125
AJ625678	0.742773	0.213908	0.422554
AJ625322	0.737662	-0.51082	-0.0941742
AJ624248	0.731947	0.0261505	0.0952982
AJ624522	0.725724	-0.645348	-0.661225
AJ626363	0.723708	-1.04221	-1.17988
AJ626065	0.712923	-0.734137	-0.832415
AJ624922	0.695759	-0.028235	0.144762
AJ625582	0.684867	0.00711941	0.0612302
AJ623834	0.682185	0.799043	0.326209
/	0.674191	-1.39009	-1.91961
AJ625525	0.661362	-0.589474	-0.535539
AJ625768	0.656487	0.141425	0.279905
AJ624149	0.652414	-0.0273634	0.196932
AJ624622	0.652385	0.669023	0.167062
AJ625241	0.645121	-0.157876	0.32122
AJ624728	0.635848	0.292118	0.408317
AJ626414	0.633817	0.113722	0.145804
AJ625832	0.625033	0.0791094	0.324202
AJ624878	0.622969	-0.0455189	0.439579
AJ625432	0.603432	0.356609	0.312974
AJ624083	0.598966	0.62177	0.400056
AJ623925	0.584877	-0.539766	-0.937497
AJ516752	0.569525	0.413336	0.554908
AJ625397	0.568469	0.190391	0.168628
AJ623838	0.55482	-0.378436	-0.237197
AJ624079	0.553334	-0.129265	0.231856
AJ625666	0.541905	0.244745	0.0616767
/	0.541782	-0.504746	-0.360876
AJ624759	0.533286	-0.335371	0.13514
AJ624847	0.533152	0.443978	0.317665
AJ624615	0.532423	0.00767693	0.0917351
AJ624593	0.529522	0.13102	0.082052
AJ623877	0.526592	0.054684	0.161777
AJ625894	0.52417	0.249397	0.271823
AJ623650	0.516321	0.211581	0.288694
AJ625888	0.510573	-0.292815	-0.10179
AJ625361	0.507443	-0.443946	-0.595222
AJ623848	0.486961	0.20641	0.272339
AJ625317	0.483151	-0.128495	0.184414
AJ625071	0.481288	0.183461	-0.0017986
AJ625903	0.467904	0.0110551	0.057958
AJ625349	0.459826	0.101606	0.469836
/	0.448907	0.288599	0.421633
AJ625939	0.440301	-0.0754635	0.00934152
AJ625065	0.429837	-0.288101	-0.161358
AJ623350	0.41635	0.260921	0.161716
AJ625380	0.398405	0.319263	0.397007
AJ623860	0.395054	-0.414918	-0.0165003
AJ625454	0.385311	-0.585337	-0.610684
AJ623651	0.377677	-0.00956298	0.0962554
AJ626336	0.361546	-0.00386267	0.0843824
AJ625411	0.342403	0.160855	0.1379
AJ624842	0.320595	0.629517	0.513598
AJ623317	-0.380883	-0.91713	-0.35135
AJ516530	-0.420917	-0.407316	-0.168614
AJ623845	-0.423526	0.492322	-0.155928
AJ624698	-0.448822	-0.683487	-0.0899508
AJ624394	-0.454367	-0.957571	-0.285834
AJ623789	-0.467696	-0.352986	-0.264862
AJ625133	-0.493119	-0.721808	-0.281386
AJ626142	-0.497533	1.10497	0.265754
AY484747	-0.513515	1.75251	0.627383
AJ623349	-0.526457	-0.947691	-0.423368
AJ623779	-0.533116	1.32881	0.374209
AJ626329	-0.538608	0.169805	0.104062
AJ625791	-0.538819	-0.775886	-0.341668
AJ625131	-0.569066	-0.772102	-0.202577
AJ625006	-0.570424	-0.59396	-0.396291
AJ624109	-0.585034	-1.08661	-0.244144
AJ625370	-0.602383	-0.969298	-0.418011
AJ626206	-0.607198	-0.904744	-0.402027
AJ516388	-0.618859	-0.371779	-0.341992
AJ516886	-0.619819	0.0140942	-0.186488
AJ624454	-0.639709	-1.2685	-0.610556
AJ625986	-0.640405	0.848757	0.493537
AJ625934	-0.646668	-0.36235	-0.334436
AJ625330	-0.651991	-0.695424	-0.381298
AJ624381	-0.654695	-0.359468	-0.0308109
AJ624658	-0.657957	1.13704	0.373595
AJ516864	-0.677089	-0.0539603	-0.165995
AJ626352	-0.678519	0.740569	0.00733868
AJ625853	-0.68159	1.34586	0.437686
AJ625179	-0.684099	-1.02953	-0.288952
AJ516465	-0.686955	-0.417946	-0.030913
AJ623890	-0.689216	-1.12203	-0.630291
AJ625979	-0.694976	0.989353	0.332546
AJ516882	-0.703445	-0.294951	-0.0855446
AJ516386	-0.708273	-0.472153	-0.493749
AJ624961	-0.709654	-0.78573	-0.605615
AJ516361	-0.711363	-1.29469	-0.436459
AJ624260	-0.711908	1.27265	0.50057
AJ516873	-0.715859	-0.851024	-0.332367
AJ624437	-0.72128	0.263332	0.477628
AJ623374	-0.721976	-0.925001	-0.162543
AJ626437	-0.728262	-0.991879	-0.555292
AJ623753	-0.751732	1.11023	0.476235
AJ625629	-0.758355	0.0024402	0.316293
AJ623703	-0.758692	1.23725	0.453122
AY484747	-0.769725	1.06079	0.570826
AJ623385	-0.770349	-0.950922	-0.342686
/	-0.772946	1.11298	0.493744
AJ626012	-0.78573	0.920168	0.358793
AJ624863	-0.802134	0.247637	-0.102368
AJ623413	-0.81012	0.0747078	-0.256769
AJ624757	-0.812319	-1.18562	-0.585794
AJ625482	-0.814401	1.28367	0.779411
AY484747	-0.819952	1.32961	0.270848
AY484747	-0.822773	1.19401	0.679911
AJ625580	-0.844763	1.14838	0.550534
AJ625324	-0.863902	-1.2373	-0.376652
AY484747	-0.872352	1.08433	0.275638
AJ516426	-0.888586	-0.673687	-0.343132
AJ626467	-0.894061	0.779153	-0.0536109
/	-0.897967	0.995901	0.101928
AJ623510	-0.909585	1.85022	0.50675
AJ626451	-0.915847	0.206702	-0.339045
AJ625839	-0.919076	-0.481938	-0.412008
AJ623483	-0.932725	-0.306153	-0.503413
AJ625806	-0.944133	0.690547	-0.00324643
AJ625914	-0.946435	-0.139998	0.642101
AJ516460	-0.947695	-0.694	-0.160878
AJ625046	-0.95424	0.886668	0.553618
AJ516425	-0.976445	-0.750659	-0.154856
AJ516841	-0.98038	0.57672	-0.149304
AJ624379	-0.984186	-0.455748	0.136765
AY484747	-0.984197	1.46867	0.426277
AJ516412	-0.986811	-0.718008	-0.516378
AJ625604	-1.00243	-1.22896	-0.607598
AJ625546	-1.00386	-1.42181	-0.635561
AJ516442	-1.00548	-0.468694	0.057458
AJ626105	-1.01078	0.957358	0.213013
AJ625655	-1.01658	0.943184	0.432136
AY484747	-1.02326	0.768425	0.335094
AY484747	-1.02544	1.60237	0.546406
AJ625893	-1.02842	-0.90403	0.640299
AJ624929	-1.03328	-1.26776	-0.480547
AJ626097	-1.04496	0.967903	0.460113
AJ624584	-1.04824	1.7758	0.347916
AJ625364	-1.06741	0.426844	-0.272371
AJ516441	-1.07434	-0.795219	-0.243299
AJ516410	-1.0765	-0.900614	-0.467455
/	-1.07858	-0.39841	0.016044
AJ624925	-1.08134	-2.04178	-0.996685
AJ624482	-1.08595	-0.582929	0.199683
AJ516404	-1.102	-0.556524	-0.328377
AJ625425	-1.10309	-0.0944947	-0.531202
AJ624906	-1.11814	0.125945	-0.339286
AJ516423	-1.1259	-1.03318	-0.575022
AJ516495	-1.13013	-0.585866	-0.61645
AJ623696	-1.14213	0.91177	-0.0103896
AY484747	-1.14969	0.681092	0.113021
AJ625829	-1.15752	-0.329425	0.28827
AJ623880	-1.17125	1.62302	-0.93753
AJ625847	-1.19305	-0.535779	-0.0946932
AJ516409	-1.19511	-1.04057	-0.618095
AJ624838	-1.21159	1.32356	0.239538
AJ625548	-1.21365	-1.14788	-0.640555
AJ625475	-1.22015	0.478411	-0.43756
AJ516424	-1.22698	-1.13928	-0.59239
AJ623326	-1.23087	0.585708	0.239942
AJ625799	-1.27597	0.644901	-0.0423005
AJ516582	-1.27797	0.0308223	0.0147195
AJ516440	-1.28712	-1.33781	-0.774607
AJ623956	-1.30493	-1.25621	-1.40186
AJ623588	-1.33298	-0.53644	-1.00687
AJ624336	-1.37173	-0.783303	-0.0343252
AJ624502	-1.37686	0.133556	0.368323
AJ625981	-1.40028	-0.956059	-0.0741078
AJ623328	-1.43666	-0.633075	-0.0249408
AJ624307	-1.46204	0.225615	-0.320063
AY484747	-1.56479	0.827743	-0.390017
AJ625949	-1.59986	-0.884492	-0.13135
AJ623384	-1.64892	-0.241688	-1.34218
AJ626374	-1.65425	-1.00906	-1.1352
AJ624465	-1.6766	-0.72398	0.289307
AJ623462	-1.68488	0.38182	0.57852
AJ624337	-1.76008	-1.04652	-0.286373
AJ623603	-1.82029	-0.98303	-0.109868
AJ624548	-1.85303	-0.749902	-1.43177
AJ624501	-1.925	-1.49306	-1.23416
AJ624432	-1.93614	-1.29177	-0.167573
AJ625789	-1.94177	-0.396766	-1.42703
AJ624699	-1.95483	-0.982375	0.0577922
AJ625872	-1.95995	-0.850328	-1.13199
AJ624130	-1.97498	-0.88944	-1.1761
AJ624753	-2.00374	-0.764549	-1.79907
AJ625851	-2.17468	-1.24182	-0.180823
AJ623653	-2.21482	-0.547662	-1.5906
AY484747	-2.28065	0.229981	-0.630658
AJ623623	-2.29768	-0.201415	-0.56476
AJ623429	-2.4425	-0.873722	-0.423269
AJ625892	-2.55236	-1.28329	-1.41632
AJ625243	-2.61702	-0.973661	-1.41294
AJ626199	-2.68255	-0.938068	-1.54686
AJ625043	-2.69429	-1.16834	-1.22695
/	-2.74901	-0.938838	-1.44788
AJ624499	-3.09296	-1.48022	-0.0676021
/	-3.12564	-1.18832	-2.10976
/	-3.26466	-1.33464	-1.90638
AJ624131	-3.44946	-1.21281	-2.33473
AJ624348	-3.56226	-1.40145	-2.49696
AJ516664	-0.358324	2.07746	0.151494
AJ623584	-0.183583	2.06178	0.095016
AJ626386	-0.445291	1.81712	0.81704
AY484747	-0.102822	1.65255	0.266902
AJ516600	-0.779114	1.59022	1.16289
AJ623727	-0.230424	1.43561	0.585822
AY484747	-0.577981	1.37757	0.137411
AJ625815	-0.260213	1.35212	0.487896
AJ625992	-0.176796	1.30839	0.727601
AY484747	-0.0443102	1.29568	0.342393
AJ625578	-0.345807	1.29113	0.379718
AJ516549	-0.49265	1.22012	0.530646
AJ626112	-0.35956	1.21973	0.431411
AJ625490	-0.415628	1.15838	0.41908
AJ624894	0.0345255	1.12085	0.509271
AJ625457	-0.165963	1.11499	0.386094
AJ625661	0.0522436	1.11182	0.225569
AJ625850	-0.397323	1.10533	0.386585
AJ516622	-0.718354	1.07794	0.491642
AJ516858	0.299166	1.05538	0.231873
AJ626361	0.526651	1.05477	0.184243
AJ516757	0.550217	1.05274	0.134064
AJ625027	0.272755	1.02268	0.0449176
AJ624576	-0.287745	1.01861	0.510929
AJ624215	-0.405899	1.01692	0.25951
AJ516567	-0.313245	1.00935	-0.162443
AJ626067	-0.330109	0.998484	0.46405
AJ626403	0.0164107	0.993507	0.419781
AJ625688	-0.450017	0.981343	0.289329
AJ626346	0.357961	0.981319	0.313546
AJ626029	-0.349313	0.967071	0.580009
AJ625488	-0.440872	0.948709	0.21708
AJ623746	0.277558	0.886753	0.451899
AJ625554	0.234953	0.879752	0.428912
AY484747	-0.342929	0.878391	0.351892
AJ626040	-0.0635697	0.839132	-0.420991
AJ625835	-0.337817	0.830792	0.291941
AJ624220	0.420788	0.823263	0.655474
AJ516421	0.290139	0.813987	0.155873
AJ626091	-0.353654	0.799894	0.360362
AJ625345	-0.507167	0.781055	0.31039
AJ516485	-0.222532	0.775787	0.313207
AJ625614	0.107981	0.773723	0.303306
AJ625646	0.313306	0.749056	0.226655
AJ624450	0.290319	0.743685	0.494805
AJ623706	-0.0933875	0.733569	0.339717
AJ626464	0.0182258	0.721882	0.281806
AJ625854	-0.220443	0.712266	0.141218
AJ623810	-0.0850544	0.698943	0.139929
AJ626292	0.12945	0.696296	0.365021
AJ624351	0.445143	0.69089	0.181678
AJ626184	0.354032	0.686051	0.455264
AJ624749	0.0260743	0.676706	0.262557
AJ623645	0.459111	0.620338	0.385254
AJ625866	0.370661	0.615718	0.00191607
AJ625516	-0.0933824	0.60491	0.290139
AJ625355	0.375007	0.599896	0.450685
AJ623876	0.192947	0.597024	0.426744
AJ625109	0.203494	0.558581	0.261949
AJ626427	0.0457916	0.535158	0.0704834
/	0.0300359	0.48393	0.160086
AJ516796	0.104411	0.44802	0.0274265
AJ624752	0.109021	0.438749	0.146578
AJ624478	0.0316351	0.345946	0.24769
AJ624829	-0.101454	-0.489421	0.0353222
AJ624163	-0.171482	-0.529776	-0.27686
AJ624834	-0.0286578	-0.532264	-0.233916
AJ625650	-0.106471	-0.534066	-0.191633
AJ516541	-0.39117	-0.539008	-0.0189777
AJ624207	-0.397875	-0.559197	-0.189494
AJ624429	-0.0921496	-0.575366	-0.034507
AJ625132	0.404353	-0.583475	0.288823
AJ624921	-0.195452	-0.596933	0.110716
AJ516617	0.375927	-0.612105	-0.212879
AJ625185	0.346005	-0.632493	-0.61259
AJ623579	0.125295	-0.634683	-0.595956
AJ625145	-0.215577	-0.68344	-0.216288
AJ624923	-0.151301	-0.696067	0.0609818
AJ625874	-0.353004	-0.696435	-0.116656
AJ516491	-0.580625	-0.738506	-0.160108
AJ625270	0.459051	-0.746955	-0.955803
AJ625800	-0.204509	-0.798824	-0.0952622
AJ625376	-0.275878	-0.825802	-0.381298
AJ624770	0.118438	-0.837824	-0.338865
AJ624686	-0.0498273	-0.84621	0.0624454
AJ625176	0.141437	-0.85085	-0.437632
AJ625915	0.307365	-0.884658	-0.261372
AJ623665	-0.483469	-0.923593	-0.408777
AJ624488	-0.0699047	-0.933656	-0.114635
AJ624324	-0.577162	-0.975444	-0.519238
AJ625760	-0.195533	-1.16115	-1.32257
AJ623767	0.485205	-1.17581	-1.5003
AJ623940	0.47665	-1.25921	-1.25459
AJ623981	-0.168554	-1.28242	-0.192083
AJ624162	0.651609	-1.4153	-2.0856
AJ624733	0.371031	-1.44042	-1.62215
AJ624093	0.714995	-1.54432	-2.01945
AJ625500	0.350824	-1.5594	-1.91612
AJ625707	0.175362	-1.57438	-1.8227
AJ625594	0.612254	-1.62226	-2.20938
AJ625569	0.629235	-1.65167	-2.15348
AJ625778	0.53896	-1.65616	-2.2316
AJ625375	0.462069	-1.68369	-1.79459
AJ623772	0.339931	-1.79149	-2.37
AJ625253	0.641709	-1.87661	-2.36008
AJ623376	0.444392	-1.97741	-2.76528
AJ626137	0.288233	-2.16403	-2.70868
AJ625276	0.207955	-2.27562	-3.01871
AJ625350	0.334783	-2.34385	-3.07932
AJ625130	0.162008	-2.42634	-3.15644
/	0.131095	-2.44497	-2.96592
AJ625734	0.0814984	-2.44746	-3.17614
AJ625320	0.0494752	-2.54644	-3.20421
AJ623636	0.177132	-2.55094	-3.2778
AJ624990	0.0996721	-2.59045	-3.42097
AJ625204	-0.0173502	0.195494	0.742719
AJ624781	-0.0569879	-0.115155	0.727815
AJ624828	0.311098	0.418327	0.653682
AJ624627	0.0600019	0.165759	0.549966
AJ624649	0.128357	-0.10123	0.54148
AJ624873	0.171148	-0.052218	0.508326
AJ624912	0.254601	0.308018	0.495942
AJ624844	0.250138	-0.150461	0.487799
AJ626295	0.392077	0.272341	0.476163
AJ624933	0.248334	-0.0156697	0.4408
AJ623526	0.305511	0.287918	0.425458
AJ624592	0.331835	0.368868	0.412215
AJ623726	0.313971	-0.194507	-0.639582
AJ623606	0.222806	-0.340793	-0.65255
/	0.302359	-0.486739	-0.672879
AJ625831	0.291786	-0.357605	-0.732999
AJ625589	0.297828	-0.556901	-0.764189
AJ626268	0.384365	-0.658378	-0.815803
AJ624055	-0.0662555	-0.882843	-0.842345
AJ625527	0.426935	-0.933282	-1.13101
AJ516766	-0.822864	-0.697423	-1.16746
AJ624383	-0.77398	-0.986224	-1.36534
AJ625635	-1.06065	-1.12359	-1.6008
AJ625051	0.724277	-1.12517	-1.9168
AJ624000	-1.71657	-1.15504	-1.99555
