# Supplementary material for: Gene Expression Rhythms in the Mussel Mytilus galloprovincialis (Lam.) across an Annual Cycle
Source: PLoS One. 2011 May 5;6(5):e18904. doi: 10.1371/journal.pone.0018904 (PMC3088662; doi:10.1371/journal.pone.0018904)
Supplement: Dataset S5 — Additional information to Fig. 5 . Log2 relative expression values (M) for the 354 differentially expressed genes (DEGs) identified in at least one condition across male gonad development (Stage 1 was used as reference condition). /represents mussel genes without an entry in the EMBL database. (XLS) [file pone.0018904.s009.xls]

## Sheet: Feuil1
Supplementary Dataset S5. Additional information to Fig. 7.
Log2 relative expression values (M) for the 354 differentially expressed genes (DEGs) identified in at least one condition across male gonad development (Stage 1 was used as reference condition).
/ represents mussel genes without an entry in the EMBL database.
	Stage 2 vs Stage 1	Stage 3 vs Stage 1	Stage 4 vs Stage 1
EMBL	M	M	M
AJ625256	2.67409	-0.455244	0.706273
AJ624361	2.42641	-0.0920408	0.59501
AJ623632	1.57023	-0.220481	-0.35837
AJ625253	1.54689	-0.220971	-0.628713
/	1.54581	-0.163464	0.153319
AJ625051	1.51528	-0.297355	-0.747517
/	1.40155	-0.298328	-0.603944
AJ624093	1.36239	-0.234783	-0.739377
AJ624637	1.30338	-0.416974	-0.745141
AJ625065	1.28793	0.0158116	0.36677
/	1.28062	-0.347857	-0.613775
AJ623981	1.27828	-0.411938	-0.289344
AJ625116	1.2466	-0.110585	0.314279
AJ626363	1.2263	-0.340761	-0.541067
AJ625071	1.21673	0.00291859	0.203887
AJ625595	1.21607	1.34425	0.419319
AJ516840	1.21457	2.96493	0.214678
AJ625792	1.20464	0.120638	0.118095
/	1.165	-0.0919043	0.354286
AJ626213	1.13047	-0.266216	-0.0586447
AJ624832	1.03763	-0.226015	-0.519009
AJ625866	1.02173	0.981875	0.363068
AJ625322	1.00357	-0.54609	-0.232874
AJ626065	0.968277	-0.456082	-0.507339
AJ624414	0.930893	-0.224923	-0.168722
AJ625127	0.911092	0.394734	0.0714331
AJ516796	0.846335	2.11001	0.464485
AJ624887	0.814667	0.203901	0.421783
AJ624426	0.808134	0.247547	0.427601
AJ624922	0.800997	0.195678	0.0244273
AJ625885	0.792571	-0.262997	-0.277797
AJ624089	0.788979	0.470311	0.0951753
AJ516512	0.773187	1.88483	0.367104
AJ624148	0.760328	-0.136774	-0.0560716
AJ625032	0.75163	0.667374	0.185074
AJ625624	0.74974	0.254534	-0.0705181
AJ624674	0.70231	-0.34946	-0.211961
AJ625505	0.69455	0.0600539	-0.0219574
AJ625074	0.692077	0.219578	0.089519
AJ623808	0.671558	0.0719764	-0.115358
AJ625862	0.667435	-0.680237	-0.111564
AJ625769	0.663169	0.0515387	-0.0453766
AJ626023	0.658375	-0.344055	-0.2724
AJ623425	0.655673	0.0659206	-0.0326966
AJ626210	0.654883	-0.16685	-0.348268
AJ625155	0.627358	-0.0988834	0.203628
AJ623834	0.597534	0.0652964	0.215577
AJ626416	0.585168	0.0556372	-0.154101
AJ624592	0.579079	1.14909	0.00640756
AJ624248	0.568693	0.120289	0.0270442
AJ624026	0.565158	0.517322	0.232889
AJ625674	0.562489	0.00943511	-0.0652519
AJ625582	0.549484	-0.304725	-0.0385933
AJ625415	0.518359	0.384121	0.156232
AJ624847	0.510003	-0.188935	0.209516
AJ625974	0.500168	0.368646	0.104931
AJ625951	0.498243	-0.131615	-0.0907703
AJ625832	0.464277	-0.155163	-0.0728461
AJ624149	0.462411	-0.0132656	-0.307171
AJ625915	0.457952	0.479813	0.104655
AJ625666	0.449264	-0.134103	0.0209464
AJ624828	0.449198	-0.0271793	0.226843
AJ624728	0.447582	-0.095834	0.0608884
AJ625123	0.421403	-0.0596503	0.0107652
AJ623860	0.421082	0.668129	-0.0489021
AJ623848	0.417197	0.296592	-0.0361295
AJ626273	0.413424	0.0392745	0.0277574
AJ624593	0.351237	0.461505	0.078778
AJ625324	-0.334889	-0.476706	-0.151568
AJ625531	-0.37129	-0.395944	0.00409638
AJ626373	-0.381778	-0.15232	0.104957
AJ626352	-0.420726	-0.660982	-0.0586925
AJ624818	-0.457715	-0.404022	0.200982
AJ625268	-0.464519	-0.866147	0.0149696
AJ516888	-0.475283	-0.469914	0.102852
AJ516491	-0.475704	-0.797752	-0.308529
AJ625839	-0.541009	-0.328573	-0.0760498
AJ623610	-0.561202	0.187618	0.000383239
AJ624738	-0.577741	-0.578307	0.188116
AJ624165	-0.592791	-0.416698	0.0403266
AJ625851	-0.624277	-0.366432	-0.135539
AJ623462	-0.634226	-0.63736	0.191238
AJ625858	-0.63728	-0.20336	0.154437
AJ625475	-0.655774	-0.453981	0.117247
AJ624759	-0.674839	-1.6364	-0.681494
AJ625364	-0.7177	-0.387881	0.0282262
/	-0.851348	-1.03776	-0.165616
AJ624870	-0.866176	-0.670308	0.213464
AJ623413	-0.866723	-0.822204	0.0420869
AJ625677	-0.921556	-0.814474	0.0944973
AJ623588	-0.922855	-0.707823	0.00901937
AJ625056	-0.940508	-0.803982	0.133521
AJ626451	-1.02844	-0.843767	0.11906
AJ624460	-1.03938	-0.778891	0.170969
AJ624666	-1.07263	-0.892634	0.0928388
AJ623384	-1.14484	-0.924539	0.221535
AJ626374	-1.18007	-1.01489	-0.0059163
AJ625847	-1.18319	-1.41874	-0.420226
AJ625872	-1.21744	-1.20477	0.810616
/	-1.25526	-0.88586	0.290576
AJ624130	-1.26439	-1.30857	0.162649
AJ625789	-1.37707	-1.23742	0.0610475
AJ625425	-1.42548	-1.10569	0.0555852
AJ626199	-1.46513	-1.12907	0.0839015
/	-1.47274	-1.21483	0.258951
AJ625043	-1.50739	-0.901207	0.236943
AJ625892	-1.52982	-0.927422	0.210528
/	-1.53113	-1.01469	-0.00667244
AJ624548	-1.55972	-0.95809	0.129139
AJ623880	-1.55979	-1.44753	0.0357977
AJ624502	-1.72615	-1.28173	-0.15754
AJ624753	-1.77032	-1.31325	0.161249
AJ623653	-1.79603	-1.21213	0.145339
AJ625243	-1.80895	-1.30676	0.147162
AJ624910	-1.91121	-1.48347	0.405047
AJ624131	-2.26327	-1.5594	0.248581
AJ624348	-2.3095	-1.58292	0.297206
AJ624087	-2.88021	-1.55516	-1.28391
AJ516774	1.40664	3.64831	0.331416
AJ516720	1.11176	3.27029	0.295342
AJ516482	0.694053	2.49603	0.278792
AJ516478	0.505279	2.41031	-0.0531912
AJ624341	0.805037	2.39235	0.32399
AJ624295	0.616609	2.19319	0.125504
AJ516749	0.650241	2.15427	0.1931
AJ516814	0.167242	2.13482	0.118965
AJ624888	0.761971	2.08477	0.529035
AJ625091	1.25068	1.91677	0.74656
AJ516619	0.443957	1.8665	0.0827897
AJ624045	0.275608	1.86409	0.0960497
AJ516549	0.630171	1.85116	0.520624
AJ516878	0.370387	1.76034	0.260668
AJ623974	0.15415	1.6713	0.0560271
AJ623838	0.564212	1.59441	0.0279022
AJ516759	0.462228	1.54682	0.177133
AJ623623	-0.0120808	1.37979	0.0450339
AJ516735	0.561563	1.31953	0.217114
AJ516481	0.195286	1.2217	-0.0541656
AY484747	0.361562	1.20834	0.0159691
AJ624251	0.129927	1.20191	0.225336
AJ516418	0.210427	1.1758	0.306975
AY484747	0.222229	1.17332	0.105183
AJ516527	0.219095	1.15843	0.241687
AJ516858	0.52377	1.12354	0.347366
/	0.33898	1.12064	0.0333898
AJ516510	0.296059	1.11736	0.263543
AJ625266	0.0447803	1.11693	0.148447
AJ516525	0.0242786	1.10922	0.251851
AJ516851	0.426586	1.08965	-0.145934
AJ516804	0.0837542	1.08619	0.163209
AJ516372	0.571635	1.06464	0.0830549
AJ516879	0.071465	1.01254	0.226614
AJ625473	0.36437	1.00985	0.215662
AJ516470	0.167944	0.986311	0.177151
AJ516455	0.181805	0.975487	0.0497675
AJ625403	0.458827	0.967966	0.285629
AJ624457	0.370946	0.966875	0.139956
AJ516711	0.0564856	0.966331	0.0310764
AJ516567	0.359781	0.960411	0.295744
AJ516427	0.0894023	0.947665	0.166099
AJ623961	0.387274	0.942703	0.0781483
AJ516347	0.0757763	0.936635	0.0609329
AJ624080	-0.0168951	0.918638	0.0123039
AJ623461	0.375449	0.913789	0.143013
AJ516679	0.247462	0.903097	0.18573
AJ516764	0.284851	0.874781	0.145829
AJ623709	0.330832	0.870262	0.129215
AJ516670	-0.0556718	0.868446	-0.022415
AJ516528	-0.00469338	0.861604	0.148703
AJ623715	0.345657	0.84203	0.0302387
AJ516486	0.315292	0.838418	0.169974
AJ625926	0.202501	0.822339	0.122079
AJ516782	0.239738	0.821987	0.121892
AJ624615	0.496087	0.818747	0.301312
AJ623431	0.350758	0.807663	-0.0424925
/	0.225006	0.804772	0.102568
AJ625641	0.242896	0.775531	0.142021
AJ516643	0.280417	0.772078	0.133149
AJ516547	0.215698	0.764754	0.215284
AJ516659	0.245249	0.760927	0.0859717
AJ516379	0.271451	0.755798	0.0450117
AJ624049	0.375193	0.751478	0.140246
AJ623456	0.264541	0.747328	0.059366
AJ516684	0.233341	0.742223	0.0958142
/	0.167157	0.741929	0.173568
AJ624630	0.184094	0.740219	0.148765
AJ516757	0.522984	0.725576	0.468404
AJ626361	0.343449	0.724835	0.234452
AJ516887	0.244848	0.720981	0.157194
AJ516810	0.184901	0.715492	0.107325
/	0.13336	0.712904	0.0822695
AJ516353	-0.0145472	0.708565	0.0958501
AJ516747	0.177559	0.708237	0.183697
AJ516476	0.211363	0.707115	0.190122
AJ624307	-0.12407	0.705878	0.0722055
AJ516815	0.242185	0.704469	0.0229363
AJ516421	0.354209	0.700316	0.200055
AJ623822	0.150208	0.69534	0.166251
AJ516394	0.165951	0.685871	-0.0873014
AJ626346	0.336502	0.681306	0.343089
AJ625826	0.177958	0.667461	0.159443
AJ625981	0.0510352	0.66542	0.0927158
AJ623502	0.222506	0.654055	0.0515307
AJ624309	0.223101	0.653968	0.146414
AJ516754	0.0430904	0.652405	0.0882366
AJ623513	0.164081	0.638364	-0.0198143
AJ516723	0.243024	0.636127	-0.0698936
AJ625845	0.0950401	0.635045	0.0857667
AJ516456	0.0461983	0.632969	-0.00185048
AJ626008	0.16306	0.625072	0.191763
AJ516448	0.0899119	0.608405	0.11761
AJ624749	-0.065855	0.607161	0.168767
AJ626022	0.185824	0.600463	0.124972
AJ625907	0.216346	0.590679	0.125013
AY484747	0.209596	0.58988	0.0369006
AJ624428	0.0188417	0.584734	0.0284884
AJ624220	0.308573	0.580588	0.138314
AJ516895	0.015723	0.571319	0.282603
AJ624258	0.0724334	0.565819	0.0487999
AJ625690	0.279261	0.55726	0.240532
AJ516598	0.227194	0.557077	0.210822
AJ516905	0.160528	0.556516	0.0456437
AJ516550	0.204584	0.5557	0.222647
AJ516657	0.0507626	0.53275	0.0571517
AJ516658	0.12919	0.520967	0.0853787
AJ624842	0.284259	0.518132	0.200855
AJ623579	-0.174962	0.508421	0.111617
AJ625869	0.0990434	0.507138	0.173797
AJ625142	-0.0451511	0.501098	0.13862
AJ626005	0.106601	0.480279	0.10047
AJ626000	0.0935039	0.476926	0.106672
AJ516641	0.174583	0.45974	0.0345625
AJ623823	0.0170604	0.427065	0.0607696
AJ623876	0.178326	0.420288	0.0841666
AJ516861	0.0438045	0.407483	0.137871
AJ623877	0.237236	0.406938	0.0272549
AJ625385	0.0371512	0.405454	0.0679012
/	0.103513	0.381446	0.127389
AJ516423	-0.110239	-0.345483	-0.118475
AJ623787	-0.238301	-0.349002	-0.0357115
AJ624712	-0.0596649	-0.410582	-0.12707
/	-0.0859222	-0.427059	-0.104208
/	-0.0137955	-0.429244	-0.170664
AJ625791	-0.214255	-0.433302	-0.284127
AJ624641	-0.186137	-0.461988	-0.303614
AJ626148	-0.193875	-0.468754	-0.201391
/	-0.0859762	-0.470176	-0.347296
AJ625548	-0.195602	-0.481795	-0.242033
AJ625934	-0.155014	-0.485032	-0.281448
AJ623742	-0.0676086	-0.486636	-0.142813
AJ625474	-0.136913	-0.500968	-0.0884742
AJ624838	-0.0436097	-0.50114	-0.0802475
AJ625957	-0.143376	-0.503386	-0.169307
AJ625370	0.00420209	-0.506985	-0.256395
AJ625443	0.0133698	-0.508431	0.0340176
AJ624488	-0.0961364	-0.508501	-0.333132
AJ624482	-0.269647	-0.508663	-0.152608
AJ624686	-0.0830567	-0.517947	-0.316917
AJ516410	-0.196808	-0.519683	-0.192286
AJ625581	-0.121708	-0.520182	-0.120777
AJ625105	-0.110354	-0.524404	-0.126168
AJ516409	-0.15495	-0.534301	-0.243037
AJ625376	-0.0644266	-0.550577	-0.345013
/	-0.108228	-0.552002	-0.297122
AJ626112	-0.138776	-0.55203	0.0966243
AJ625342	-0.163106	-0.555752	-0.401505
AJ625495	0.120524	-0.556239	-0.311052
AJ625204	-0.0142751	-0.563238	0.0431044
AJ516873	-0.176447	-0.563517	-0.194204
AJ624649	-0.132691	-0.566886	-0.117197
AJ626218	0.109785	-0.568221	-0.242711
AJ624732	-0.250222	-0.571831	-0.360084
AJ623801	-0.0941721	-0.57505	-0.146087
AJ624961	-0.0584927	-0.575934	-0.0884532
AJ625874	-0.152188	-0.581785	-0.31997
AJ624394	-0.204595	-0.586941	-0.387664
AJ623703	-0.205266	-0.587551	0.0286004
AJ626012	-0.277535	-0.591471	0.150417
AJ626206	-0.285677	-0.593442	-0.338924
AJ624324	-0.0930548	-0.604734	-0.462858
AJ625549	-0.255245	-0.605988	-0.139606
AJ623698	0.24495	-0.606956	-0.361249
AJ625655	-0.217799	-0.608596	-0.0113177
AJ625323	0.00686715	-0.616498	-0.402616
AJ626091	-0.241584	-0.618753	0.0163898
AJ623326	-0.388245	-0.621028	-0.0389161
AJ624906	-0.134995	-0.628673	-0.0143989
AJ625179	-0.296348	-0.637894	-0.261496
AJ623547	-0.207881	-0.653878	-0.125114
AJ624086	-0.365384	-0.656531	-0.455318
AJ623845	-0.167885	-0.657599	-0.237394
AJ625850	-0.249675	-0.657616	0.155159
AJ625132	-0.0705487	-0.66752	-0.388672
AY484747	0.0281464	-0.690278	-0.291418
AJ623693	-0.0388249	-0.696065	-0.230666
AJ624024	-0.207463	-0.699059	0.232359
AJ625604	-0.303483	-0.707541	-0.182931
AJ623392	-0.435865	-0.713454	-0.281649
AJ624925	-0.340264	-0.714252	-0.305719
AJ625006	-0.188125	-0.72133	-0.322477
AJ625345	-0.146978	-0.724678	-0.0396613
AJ625330	-0.189451	-0.733919	-0.213232
AJ623385	-0.474494	-0.734717	-0.241033
AJ625546	-0.239789	-0.739779	-0.339738
AJ623374	-0.404059	-0.743637	-0.240822
AJ625383	-0.330057	-0.762627	-0.325563
AJ623665	-0.163761	-0.765229	-0.362137
AJ626040	-0.0200583	-0.768292	-0.503114
AJ624757	-0.313045	-0.780771	-0.344836
AJ626415	-0.364225	-0.788183	0.34007
AJ624109	-0.392343	-0.796046	-0.481078
AY484747	-0.0753062	-0.808543	0.158953
AY484747	-0.412397	-0.810978	0.136044
AJ625986	-0.359358	-0.878319	0.204007
AJ625133	-0.27167	-0.895756	-0.265659
AY484747	-0.310993	-0.897443	-0.179149
AJ626032	-0.118299	-0.898967	0.29012
AJ623510	-0.0322763	-0.902311	0.103588
AJ625304	-0.363253	-0.941738	-0.269312
AJ623696	-0.233603	-0.943615	0.0408233
AY484747	-0.0603171	-0.953226	0.0115045
AJ626457	-0.250115	-0.990578	-0.351649
AJ624586	-0.572857	-1.01611	-0.125386
AJ624584	0.159712	-1.03715	0.163432
AY484747	-0.362326	-1.04673	0.210282
AJ626069	-0.337572	-1.05469	0.41212
AJ626404	-0.327378	-1.06909	-0.392697
AJ624383	-0.566568	-1.10152	-0.136499
AY484747	-0.368852	-1.2037	0.0700698
AJ624770	-0.582988	-1.40144	-0.678585
AJ626029	-0.766379	-1.70372	0.895807
AJ625914	-0.768043	-1.91641	1.00137
AJ624271	-0.219976	-0.59297	-0.55717
AJ625454	0.0561217	-0.370841	-0.657848
/	0.143166	-0.743483	-0.728424
AJ625462	0.0375207	-0.71797	-0.732068
AJ625185	0.101662	-0.698295	-0.770999
AJ625527	0.280726	-0.913202	-1.05091
AJ625500	0.354212	-0.930421	-1.24125
AJ623767	0.343533	-0.994537	-1.30395
AJ625375	0.287178	-1.13378	-1.31133
AJ623772	0.536045	-1.01257	-1.34442
AJ626137	0.634325	-0.881652	-1.34492
AJ624733	0.260528	-1.11368	-1.3714
AJ623940	0.421895	-1.02171	-1.38895
AJ625734	0.689469	-0.864091	-1.39118
AJ624162	0.678373	-0.401076	-1.40363
AJ624990	0.734998	-0.786605	-1.46717
AJ625130	0.591741	-0.888949	-1.47303
AJ625320	0.517005	-0.957183	-1.48077
/	0.384191	-1.05701	-1.49031
AJ623636	0.637226	-1.00824	-1.51215
AJ625276	0.521804	-1.00709	-1.53124
